# Supplementary material for: Crystal structure of (E)-1,3-bis­(6-methoxy­naphthalen-2-yl)prop-2-en-1-one
Source: Acta Crystallogr E Crystallogr Commun. 2015 Oct 24;71(Pt 11):o884–5. doi: 10.1107/S2056989015019714 (PMC4644999; doi:10.1107/S2056989015019714)
Supplement: Supplementary file 1 [file e-71-0o884-sup1.cif]

##############################################################################
#                                                                            #
# This CIF contains the data in a paper accepted for publication in          #
# Acta Crystallographica Section E. It conforms to the requirements of       #
# Notes for Authors for Acta Crystallographica Section E, and has been       #
# peer reviewed under the auspices of the IUCr Commission on Journals.       #
#                                                                            #
# Full details of the Crystallographic Information File format               #
# are given in the paper "The Crystallographic Information File (CIF):       #
# a New Standard Archive File for Crystallography" by S. R. Hall, F. H.      #
# Allen and I. D. Brown [Acta Cryst. (1991), A47, 655-685].                  #
#                                                                            #
# The current version of the core CIF dictionary is obtainable from          #
# ftp://ftp.iucr.org/pub/cif_core.dic.                                       #
#                                                                            #
# Software is freely available for graphical display of the structure(s)     #
# in this CIF. For information consult the CIF software page                 #
# http://www.iucr.org/resources/cif/software.                                #
#                                                                            #
# This file may be used for bona fide research purposes within the           #
# scientific community so long as proper attribution is given to the journal # 
# article from which it was obtained.                                        #
#                                                                            #
##############################################################################
data_global
_audit_creation_method     'SHELXL-2012'
_journal_data_validation_number     ?
_journal_date_recd_electronic     2015-09-24
_journal_date_accepted     2015-10-19
_journal_name_full     'Acta Crystallographica, Section E'
_journal_year     2015
_journal_volume     71
_journal_issue     11
_journal_page_first     o884
_journal_page_last     o885
_journal_paper_category     HO
_journal_paper_doi     10.1107/S2056989015019714
_journal_coeditor_code     SU5219
_publ_contact_author_name     'Anju Chadha'
_publ_contact_author_address
;
Department of Biotechnology and National Center for Catalysis Research
Indian Institute of Technology Madras
Chennai 600 036
India
;
_publ_contact_author_email
;
 anjuc@iitm.ac.in
;
_publ_contact_author_fax     '+91 44 2257 4102'
_publ_contact_author_phone     '+91 44 2257 4106'
_publ_section_title
;
Crystal structure of
(<i>E</i>)-1,3-bis(6-methoxynaphthalen-2-yl)prop-2-en-1-one
;
loop_
    _publ_author_name
    _publ_author_address
    'Paresh N. Patel'
;
Department of Biotechnology
Indian Institute of Technology Madras
Chennai 600 036
India
;
    'Anju Chadha'
;
Department of Biotechnology and National Center for Catalysis Research
Indian Institute of Technology Madras
Chennai 600 036
India
;
data_I
_audit_creation_method     SHELXL-2014/6
_chemical_name_systematic
;
(<i>E</i>)-1,3-Bis(6-methoxynaphthalen-2-yl)prop-2-en-1-one
;
_chemical_name_common     ?
_chemical_formula_moiety     'C25 H20 O3'
_chemical_formula_sum     'C25 H20 O3'
_chemical_formula_iupac     'C25 H20 O3'
_chemical_formula_weight     368.41
_chemical_melting_point     ?
_shelx_space_group_comment
;
The symmetry employed for this shelxl refinement is uniquely defined
by the following loop, which should always be used as a source of
symmetry information in preference to the above space-group names.
They are only intended as comments.
;
_space_group_crystal_system     monoclinic
_space_group_name_H-M_alt     'P 21/c'
_space_group_name_Hall     '-P 2ybc'
loop_
    _space_group_symop_operation_xyz
    'x, y, z'
    '-x, y+1/2, -z+1/2'
    '-x, -y, -z'
    'x, -y-1/2, z-1/2'
_cell_length_a     6.027(5)
_cell_length_b     19.926(5)
_cell_length_c     15.415(5)
_cell_angle_alpha     90.000(5)
_cell_angle_beta     90.366(5)
_cell_angle_gamma     90.000(5)
_cell_volume     1851.2(17)
_cell_formula_units_Z     4
_cell_measurement_reflns_used     4691
_cell_measurement_theta_min     2.62
_cell_measurement_theta_max     22.4
_cell_measurement_temperature     293(2)
_exptl_crystal_description     block
_exptl_crystal_colour     colourless
_exptl_crystal_size_max     0.30
_exptl_crystal_size_mid     0.20
_exptl_crystal_size_min     0.20
_exptl_crystal_density_diffrn     1.322
_exptl_crystal_density_meas     ?
_exptl_crystal_density_method     ?
_exptl_crystal_F_000     776
_exptl_absorpt_coefficient_mu     0.086
_exptl_absorpt_correction_type     multi-scan
_exptl_absorpt_process_details
;
(SADABS: Bruker, 2004)
;
_shelx_estimated_absorpt_T_min     0.975
_shelx_estimated_absorpt_T_max     0.983
_exptl_absorpt_correction_T_min     0.932
_exptl_absorpt_correction_T_max     0.951
_diffrn_ambient_temperature     293(2)
_diffrn_radiation_type     MoK\a
_diffrn_radiation_wavelength     0.71073
_diffrn_measurement_device_type     'Bruker Kappa APEXII CCD'
_diffrn_measurement_method     '\w and \f scan'
_diffrn_detector_area_resol_mean     ?
_diffrn_reflns_number     3345
_diffrn_reflns_av_R_equivalents     0.0721
_diffrn_reflns_theta_min     2.434
_diffrn_reflns_theta_max     25.249
_diffrn_reflns_theta_full     25.242
_diffrn_measured_fraction_theta_max     0.999
_diffrn_measured_fraction_theta_full     0.999
_diffrn_reflns_limit_h_min     -7
_diffrn_reflns_limit_h_max     7
_diffrn_reflns_limit_k_min     -23
_diffrn_reflns_limit_k_max     23
_diffrn_reflns_limit_l_min     0
_diffrn_reflns_limit_l_max     18
_refine_special_details
;
Refined as a 2-component twin.
;
_reflns_number_total     3345
_reflns_number_gt     1837
_reflns_threshold_expression     I>2\s(I)
_refine_ls_structure_factor_coef     Fsqd
_refine_ls_matrix_type     full
_refine_ls_R_factor_all     0.1356
_refine_ls_R_factor_gt     0.0605
_refine_ls_wR_factor_gt     0.1557
_refine_ls_wR_factor_ref     0.1788
_refine_ls_goodness_of_fit_ref     1.125
_refine_ls_restrained_S_all     1.125
_refine_ls_number_reflns     3345
_refine_ls_number_parameters     267
_refine_ls_number_restraints     2
_refine_ls_hydrogen_treatment     constr
_refine_ls_weighting_scheme     calc
_refine_ls_weighting_details
              'w=1/[\s^2^(Fo^2^)+(0.0760P)^2^+0.2420P] where P=(Fo^2^+2Fc^2^)/3'
_atom_sites_solution_hydrogens     geom
_atom_sites_solution_primary     ?
_atom_sites_solution_secondary     ?
_refine_ls_shift/su_max     0.000
_refine_ls_shift/su_mean     0.000
_refine_diff_density_max     0.192
_refine_diff_density_min     -0.163
_refine_ls_extinction_method
;
SHELXL2014 (Sheldrick, 2015)
;
_refine_ls_extinction_coef     0.0042(12)
_refine_ls_extinction_expression
                                  'Fc^*^=kFc[1+0.001xFc^2^\l^3^/sin(2\q)]^-1/4^'
loop_
    _atom_type_symbol
    _atom_type_description
    _atom_type_scat_dispersion_real
    _atom_type_scat_dispersion_imag
    _atom_type_scat_source
    'C' 'C' 0.0033 0.0016
                         'International Tables Vol C Tables 4.2.6.8 and 6.1.1.4'
    'H' 'H' 0.0000 0.0000
                         'International Tables Vol C Tables 4.2.6.8 and 6.1.1.4'
    'O' 'O' 0.0106 0.0060
                         'International Tables Vol C Tables 4.2.6.8 and 6.1.1.4'
_computing_data_collection
;
APEX2 (Bruker, 2004)
;
_computing_cell_refinement
;
APEX2 and SAINT (Bruker, 2004)
;
_computing_data_reduction
;
SAINT and XPREP (Bruker, 2004)
;
_computing_structure_solution
;
SIR92 (Altomare <i>et al.</i>,  1993)
;
_computing_structure_refinement
;
SHELXL2014 (Sheldrick, 2015)
;
_computing_molecular_graphics
;
ORTEP-3 for Windows (Farrugia, 2012) and Mercury (Macrae <i>et al.</i>,
2008)
;
_computing_publication_material
;
SHELXL2014 (Sheldrick, 2015) and PLATON (Spek, 2009)
;
loop_
    _atom_site_type_symbol
    _atom_site_label
    _atom_site_fract_x
    _atom_site_fract_y
    _atom_site_fract_z
    _atom_site_U_iso_or_equiv
    _atom_site_adp_type
    _atom_site_calc_flag
    _atom_site_occupancy
    _atom_site_disorder_assembly
    _atom_site_disorder_group
    O O1 0.7149(4) 0.07041(12) 0.81151(15) 0.0752(7) Uani d 1 . .
    O O2A 0.3022(4) 0.46629(14) 0.8854(2) 0.0831(12) Uani d 0.848(6) A 1
    O O2B 0.3818(18) 0.5689(8) 0.9159(10) 0.075(6) Uani d 0.152(6) A 2
    O O3 1.0538(4) 0.94015(12) 0.91441(16) 0.0810(8) Uani d 1 . .
    C C1 0.9200(6) 0.05490(18) 0.7708(3) 0.0878(12) Uani d 1 . .
    H H1A 0.9265 0.0769 0.7155 0.132 Uiso calc 1 . .
    H H1B 0.9311 0.0072 0.7628 0.132 Uiso calc 1 . .
    H H1C 1.0405 0.0701 0.8068 0.132 Uiso calc 1 . .
    C C2 0.6696(5) 0.13625(18) 0.82763(19) 0.0588(9) Uani d 1 . .
    C C3 0.4657(5) 0.14718(18) 0.8680(2) 0.0637(9) Uani d 1 . .
    H H3 0.3764 0.1108 0.8821 0.076 Uiso calc 1 . .
    C C4 0.3971(5) 0.20984(18) 0.88679(19) 0.0624(9) Uani d 1 . .
    H H4 0.2601 0.2161 0.9130 0.075 Uiso calc 1 . .
    C C5 0.5308(4) 0.26629(16) 0.86723(18) 0.0507(8) Uani d 1 . .
    C C6 0.4623(5) 0.33174(17) 0.88371(18) 0.0582(9) Uani d 1 . .
    H H6 0.3225 0.3389 0.9071 0.070 Uiso calc 1 . .
    C C7 0.5958(5) 0.38617(16) 0.86635(19) 0.0568(8) Uani d 1 . .
    C C8 0.8060(5) 0.37394(18) 0.8290(2) 0.0631(9) Uani d 1 . .
    H H8 0.9001 0.4098 0.8174 0.076 Uiso calc 1 . .
    C C9 0.8711(5) 0.31106(18) 0.8100(2) 0.0619(9) Uani d 1 . .
    H H9 1.0084 0.3045 0.7842 0.074 Uiso calc 1 . .
    C C10 0.7380(4) 0.25513(16) 0.82814(18) 0.0513(8) Uani d 1 . .
    C C11 0.8029(5) 0.18913(17) 0.80906(19) 0.0576(8) Uani d 1 . .
    H H11 0.9397 0.1815 0.7833 0.069 Uiso calc 1 . .
    C C12 0.5122(6) 0.45453(18) 0.8827(2) 0.0683(10) Uani d 1 . .
    H H12B 0.3602 0.4619 0.8864 0.082 Uiso calc 0.152(6) A 2
    C C13 0.6636(5) 0.51023(18) 0.8930(2) 0.0664(9) Uani d 1 . .
    H H13A 0.8128 0.5016 0.9039 0.080 Uiso calc 1 . .
    C C14 0.5946(5) 0.57381(18) 0.8872(2) 0.0660(9) Uani d 1 . .
    H H14A 0.4446 0.5796 0.8747 0.079 Uiso calc 0.848(6) A 1
    C C15 0.7225(5) 0.63517(17) 0.89786(19) 0.0548(8) Uani d 1 . .
    C C16 0.6339(5) 0.69511(17) 0.87011(19) 0.0575(9) Uani d 1 . .
    H H16 0.4948 0.6948 0.8436 0.069 Uiso calc 1 . .
    C C17 0.7436(4) 0.75620(16) 0.87992(18) 0.0514(8) Uani d 1 . .
    C C18 0.6536(5) 0.81769(19) 0.8512(2) 0.0628(9) Uani d 1 . .
    H H18 0.5163 0.8177 0.8234 0.075 Uiso calc 1 . .
    C C19 0.7603(5) 0.87635(18) 0.8629(2) 0.0656(9) Uani d 1 . .
    H H19 0.6986 0.9161 0.8423 0.079 Uiso calc 1 . .
    C C20 0.9658(5) 0.87709(17) 0.9066(2) 0.0613(9) Uani d 1 . .
    C C21 1.0620(5) 0.81927(16) 0.93433(18) 0.0534(8) Uani d 1 . .
    H H21 1.1999 0.8206 0.9617 0.064 Uiso calc 1 . .
    C C22 0.9538(4) 0.75732(16) 0.92185(17) 0.0491(7) Uani d 1 . .
    C C23 1.0433(5) 0.69571(16) 0.94924(19) 0.0536(8) Uani d 1 . .
    H H23 1.1821 0.6953 0.9759 0.064 Uiso calc 1 . .
    C C24 0.9338(5) 0.63677(16) 0.93804(19) 0.0573(8) Uani d 1 . .
    H H24 0.9986 0.5970 0.9570 0.069 Uiso calc 1 . .
    C C25 1.2506(6) 0.94859(18) 0.9618(3) 0.0897(12) Uani d 1 . .
    H H25A 1.2274 0.9351 1.0209 0.135 Uiso calc 1 . .
    H H25B 1.2941 0.9949 0.9603 0.135 Uiso calc 1 . .
    H H25C 1.3654 0.9215 0.9368 0.135 Uiso calc 1 . .
loop_
    _atom_site_aniso_label
    _atom_site_aniso_U_11
    _atom_site_aniso_U_22
    _atom_site_aniso_U_33
    _atom_site_aniso_U_12
    _atom_site_aniso_U_13
    _atom_site_aniso_U_23
    O1 0.0769(16) 0.0723(18) 0.0765(16) -0.0081(12) 0.0102(13) 0.0067(13)
    O2A 0.0531(19) 0.084(2) 0.112(2) -0.0078(14) 0.0012(15) 0.0059(17)
    O2B 0.039(9) 0.096(13) 0.091(12) 0.008(7) -0.008(7) -0.015(9)
    O3 0.0854(17) 0.0663(17) 0.0910(18) -0.0005(13) -0.0171(14) 0.0050(13)
    C1 0.081(3) 0.089(3) 0.093(3) 0.006(2) 0.014(2) 0.006(2)
    C2 0.055(2) 0.071(2) 0.0501(19) -0.0080(17) -0.0043(15) 0.0090(17)
    C3 0.057(2) 0.073(3) 0.061(2) -0.0186(18) 0.0040(16) 0.0117(19)
    C4 0.0439(17) 0.092(3) 0.052(2) -0.0166(18) 0.0061(14) 0.0073(19)
    C5 0.0416(16) 0.071(2) 0.0393(16) -0.0106(15) -0.0027(13) 0.0049(16)
    C6 0.0461(18) 0.088(3) 0.0403(17) -0.0165(17) -0.0003(13) -0.0003(17)
    C7 0.0517(19) 0.069(2) 0.0495(19) -0.0129(16) -0.0015(14) -0.0002(16)
    C8 0.056(2) 0.072(3) 0.061(2) -0.0228(17) 0.0017(16) 0.0061(18)
    C9 0.0464(18) 0.084(3) 0.056(2) -0.0174(17) 0.0040(15) 0.0064(19)
    C10 0.0419(16) 0.072(2) 0.0400(16) -0.0126(16) -0.0033(13) 0.0063(16)
    C11 0.0439(17) 0.079(2) 0.0501(19) -0.0083(17) 0.0025(14) 0.0114(17)
    C12 0.070(2) 0.082(3) 0.053(2) -0.021(2) 0.0053(17) 0.0013(18)
    C13 0.058(2) 0.075(3) 0.066(2) -0.0085(19) -0.0023(16) 0.0023(19)
    C14 0.0477(19) 0.082(3) 0.069(2) -0.0019(18) -0.0021(16) -0.014(2)
    C15 0.0490(18) 0.068(2) 0.0475(18) 0.0004(16) -0.0006(14) -0.0124(16)
    C16 0.0439(17) 0.077(3) 0.0512(19) 0.0023(16) -0.0057(14) -0.0156(17)
    C17 0.0464(17) 0.065(2) 0.0428(17) 0.0082(16) -0.0002(14) -0.0077(15)
    C18 0.0486(18) 0.086(3) 0.053(2) 0.0098(18) -0.0033(15) -0.0082(19)
    C19 0.063(2) 0.071(3) 0.063(2) 0.0156(18) -0.0007(17) 0.0020(18)
    C20 0.063(2) 0.064(2) 0.057(2) 0.0004(18) 0.0026(16) -0.0042(17)
    C21 0.0472(17) 0.066(2) 0.0469(18) 0.0018(16) -0.0007(14) 0.0005(16)
    C22 0.0457(16) 0.063(2) 0.0389(16) 0.0029(15) 0.0028(13) -0.0048(15)
    C23 0.0441(17) 0.070(2) 0.0469(18) 0.0016(16) -0.0069(13) -0.0036(16)
    C24 0.0536(19) 0.066(2) 0.0521(19) 0.0056(16) -0.0011(15) -0.0022(16)
    C25 0.081(3) 0.076(3) 0.112(3) -0.006(2) -0.013(2) 0.000(2)
_geom_special_details
;
All e.s.d.'s (except the e.s.d. in the dihedral angle between two l.s. planes)
are estimated using the full covariance matrix. The cell e.s.d.'s are taken
into account individually in the estimation of e.s.d.'s in distances, angles
and torsion angles; correlations between e.s.d.'s in cell parameters are only
used when they are defined by crystal symmetry. An approximate (isotropic)
treatment of cell e.s.d.'s is used for estimating e.s.d.'s involving l.s.
planes.
;
loop_
    _geom_bond_atom_site_label_1
    _geom_bond_atom_site_label_2
    _geom_bond_site_symmetry_2
    _geom_bond_distance
    _geom_bond_publ_flag
    O1 C2 . 1.363(4) ?
    O1 C1 . 1.423(4) ?
    O2A C12 . 1.288(4) ?
    O2B C14 . 1.363(11) ?
    O3 C20 . 1.369(4) ?
    O3 C25 . 1.400(4) ?
    C1 H1A . 0.9600 ?
    C1 H1B . 0.9600 ?
    C1 H1C . 0.9600 ?
    C2 C11 . 1.357(4) ?
    C2 C3 . 1.398(4) ?
    C3 C4 . 1.347(4) ?
    C3 H3 . 0.9300 ?
    C4 C5 . 1.417(4) ?
    C4 H4 . 0.9300 ?
    C5 C6 . 1.392(4) ?
    C5 C10 . 1.408(4) ?
    C6 C7 . 1.377(4) ?
    C6 H6 . 0.9300 ?
    C7 C8 . 1.416(4) ?
    C7 C12 . 1.475(4) ?
    C8 C9 . 1.346(4) ?
    C8 H8 . 0.9300 ?
    C9 C10 . 1.402(4) ?
    C9 H9 . 0.9300 ?
    C10 C11 . 1.404(4) ?
    C11 H11 . 0.9300 ?
    C12 C13 . 1.445(4) ?
    C12 H12B . 0.9300 ?
    C13 C14 . 1.336(4) ?
    C13 H13A . 0.9300 ?
    C14 C15 . 1.454(4) ?
    C14 H14A . 0.9300 ?
    C15 C16 . 1.375(4) ?
    C15 C24 . 1.413(4) ?
    C16 C17 . 1.393(4) ?
    C16 H16 . 0.9300 ?
    C17 C18 . 1.410(4) ?
    C17 C22 . 1.419(4) ?
    C18 C19 . 1.346(4) ?
    C18 H18 . 0.9300 ?
    C19 C20 . 1.406(5) ?
    C19 H19 . 0.9300 ?
    C20 C21 . 1.358(4) ?
    C21 C22 . 1.409(4) ?
    C21 H21 . 0.9300 ?
    C22 C23 . 1.405(4) ?
    C23 C24 . 1.358(4) ?
    C23 H23 . 0.9300 ?
    C24 H24 . 0.9300 ?
    C25 H25A . 0.9600 ?
    C25 H25B . 0.9600 ?
    C25 H25C . 0.9600 ?
loop_
    _geom_angle_atom_site_label_1
    _geom_angle_atom_site_label_2
    _geom_angle_atom_site_label_3
    _geom_angle_site_symmetry_1
    _geom_angle_site_symmetry_3
    _geom_angle
    _geom_angle_publ_flag
    C2 O1 C1 . . 117.7(3) ?
    C20 O3 C25 . . 118.9(3) ?
    O1 C1 H1A . . 109.5 ?
    O1 C1 H1B . . 109.5 ?
    H1A C1 H1B . . 109.5 ?
    O1 C1 H1C . . 109.5 ?
    H1A C1 H1C . . 109.5 ?
    H1B C1 H1C . . 109.5 ?
    C11 C2 O1 . . 126.1(3) ?
    C11 C2 C3 . . 119.8(3) ?
    O1 C2 C3 . . 114.1(3) ?
    C4 C3 C2 . . 120.8(3) ?
    C4 C3 H3 . . 119.6 ?
    C2 C3 H3 . . 119.6 ?
    C3 C4 C5 . . 120.9(3) ?
    C3 C4 H4 . . 119.5 ?
    C5 C4 H4 . . 119.5 ?
    C6 C5 C10 . . 119.4(3) ?
    C6 C5 C4 . . 122.4(3) ?
    C10 C5 C4 . . 118.2(3) ?
    C7 C6 C5 . . 121.9(3) ?
    C7 C6 H6 . . 119.1 ?
    C5 C6 H6 . . 119.1 ?
    C6 C7 C8 . . 117.9(3) ?
    C6 C7 C12 . . 119.6(3) ?
    C8 C7 C12 . . 122.4(3) ?
    C9 C8 C7 . . 120.8(3) ?
    C9 C8 H8 . . 119.6 ?
    C7 C8 H8 . . 119.6 ?
    C8 C9 C10 . . 121.9(3) ?
    C8 C9 H9 . . 119.0 ?
    C10 C9 H9 . . 119.0 ?
    C9 C10 C11 . . 122.8(3) ?
    C9 C10 C5 . . 118.0(3) ?
    C11 C10 C5 . . 119.1(3) ?
    C2 C11 C10 . . 121.1(3) ?
    C2 C11 H11 . . 119.4 ?
    C10 C11 H11 . . 119.4 ?
    O2A C12 C13 . . 118.5(3) ?
    O2A C12 C7 . . 120.7(3) ?
    C13 C12 C7 . . 120.8(3) ?
    C13 C12 H12B . . 119.6 ?
    C7 C12 H12B . . 119.6 ?
    C14 C13 C12 . . 121.7(3) ?
    C14 C13 H13A . . 119.2 ?
    C12 C13 H13A . . 119.2 ?
    C13 C14 O2B . . 101.7(7) ?
    C13 C14 C15 . . 128.7(3) ?
    O2B C14 C15 . . 121.5(7) ?
    C13 C14 H14A . . 115.6 ?
    C15 C14 H14A . . 115.6 ?
    C16 C15 C24 . . 117.6(3) ?
    C16 C15 C14 . . 119.4(3) ?
    C24 C15 C14 . . 123.0(3) ?
    C15 C16 C17 . . 122.8(3) ?
    C15 C16 H16 . . 118.6 ?
    C17 C16 H16 . . 118.6 ?
    C16 C17 C18 . . 123.0(3) ?
    C16 C17 C22 . . 119.0(3) ?
    C18 C17 C22 . . 118.0(3) ?
    C19 C18 C17 . . 122.0(3) ?
    C19 C18 H18 . . 119.0 ?
    C17 C18 H18 . . 119.0 ?
    C18 C19 C20 . . 119.5(3) ?
    C18 C19 H19 . . 120.3 ?
    C20 C19 H19 . . 120.3 ?
    C21 C20 O3 . . 125.9(3) ?
    C21 C20 C19 . . 121.0(3) ?
    O3 C20 C19 . . 113.1(3) ?
    C20 C21 C22 . . 120.3(3) ?
    C20 C21 H21 . . 119.9 ?
    C22 C21 H21 . . 119.9 ?
    C23 C22 C21 . . 123.2(3) ?
    C23 C22 C17 . . 117.6(3) ?
    C21 C22 C17 . . 119.2(3) ?
    C24 C23 C22 . . 122.2(3) ?
    C24 C23 H23 . . 118.9 ?
    C22 C23 H23 . . 118.9 ?
    C23 C24 C15 . . 120.7(3) ?
    C23 C24 H24 . . 119.6 ?
    C15 C24 H24 . . 119.6 ?
    O3 C25 H25A . . 109.5 ?
    O3 C25 H25B . . 109.5 ?
    H25A C25 H25B . . 109.5 ?
    O3 C25 H25C . . 109.5 ?
    H25A C25 H25C . . 109.5 ?
    H25B C25 H25C . . 109.5 ?
loop_
    _geom_torsion_atom_site_label_1
    _geom_torsion_atom_site_label_2
    _geom_torsion_atom_site_label_3
    _geom_torsion_atom_site_label_4
    _geom_torsion_site_symmetry_1
    _geom_torsion_site_symmetry_2
    _geom_torsion_site_symmetry_3
    _geom_torsion_site_symmetry_4
    _geom_torsion
    _geom_torsion_publ_flag
    C1 O1 C2 C11 . . . . -0.5(5) ?
    C1 O1 C2 C3 . . . . -179.7(3) ?
    C11 C2 C3 C4 . . . . 1.7(5) ?
    O1 C2 C3 C4 . . . . -179.0(3) ?
    C2 C3 C4 C5 . . . . -0.9(5) ?
    C3 C4 C5 C6 . . . . 178.3(3) ?
    C3 C4 C5 C10 . . . . -0.4(4) ?
    C10 C5 C6 C7 . . . . -2.9(4) ?
    C4 C5 C6 C7 . . . . 178.4(3) ?
    C5 C6 C7 C8 . . . . 1.4(4) ?
    C5 C6 C7 C12 . . . . 178.2(3) ?
    C6 C7 C8 C9 . . . . 0.9(5) ?
    C12 C7 C8 C9 . . . . -175.8(3) ?
    C7 C8 C9 C10 . . . . -1.6(5) ?
    C8 C9 C10 C11 . . . . -179.9(3) ?
    C8 C9 C10 C5 . . . . 0.0(4) ?
    C6 C5 C10 C9 . . . . 2.2(4) ?
    C4 C5 C10 C9 . . . . -179.1(3) ?
    C6 C5 C10 C11 . . . . -177.9(3) ?
    C4 C5 C10 C11 . . . . 0.8(4) ?
    O1 C2 C11 C10 . . . . 179.5(3) ?
    C3 C2 C11 C10 . . . . -1.3(4) ?
    C9 C10 C11 C2 . . . . 179.9(3) ?
    C5 C10 C11 C2 . . . . 0.0(4) ?
    C6 C7 C12 O2A . . . . -22.7(5) ?
    C8 C7 C12 O2A . . . . 154.0(3) ?
    C6 C7 C12 C13 . . . . 159.5(3) ?
    C8 C7 C12 C13 . . . . -23.8(5) ?
    O2A C12 C13 C14 . . . . -14.0(5) ?
    C7 C12 C13 C14 . . . . 163.8(3) ?
    C12 C13 C14 O2B . . . . 30.1(7) ?
    C12 C13 C14 C15 . . . . 178.3(3) ?
    C13 C14 C15 C16 . . . . 165.1(3) ?
    O2B C14 C15 C16 . . . . -52.0(9) ?
    C13 C14 C15 C24 . . . . -16.7(5) ?
    O2B C14 C15 C24 . . . . 126.2(8) ?
    C24 C15 C16 C17 . . . . 0.1(4) ?
    C14 C15 C16 C17 . . . . 178.4(3) ?
    C15 C16 C17 C18 . . . . 179.7(3) ?
    C15 C16 C17 C22 . . . . -1.3(4) ?
    C16 C17 C18 C19 . . . . 178.6(3) ?
    C22 C17 C18 C19 . . . . -0.3(4) ?
    C17 C18 C19 C20 . . . . -1.3(5) ?
    C25 O3 C20 C21 . . . . -6.3(5) ?
    C25 O3 C20 C19 . . . . 175.6(3) ?
    C18 C19 C20 C21 . . . . 2.4(5) ?
    C18 C19 C20 O3 . . . . -179.4(3) ?
    O3 C20 C21 C22 . . . . -179.7(3) ?
    C19 C20 C21 C22 . . . . -1.8(5) ?
    C20 C21 C22 C23 . . . . -179.7(3) ?
    C20 C21 C22 C17 . . . . 0.1(4) ?
    C16 C17 C22 C23 . . . . 1.8(4) ?
    C18 C17 C22 C23 . . . . -179.2(3) ?
    C16 C17 C22 C21 . . . . -178.0(3) ?
    C18 C17 C22 C21 . . . . 1.0(4) ?
    C21 C22 C23 C24 . . . . 178.7(3) ?
    C17 C22 C23 C24 . . . . -1.2(4) ?
    C22 C23 C24 C15 . . . . 0.0(4) ?
    C16 C15 C24 C23 . . . . 0.6(4) ?
    C14 C15 C24 C23 . . . . -177.6(3) ?
loop_
    _geom_hbond_atom_site_label_D
    _geom_hbond_atom_site_label_H
    _geom_hbond_atom_site_label_A
    _geom_hbond_site_symmetry_A
    _geom_hbond_distance_DH
    _geom_hbond_distance_HA
    _geom_hbond_distance_DA
    _geom_hbond_angle_DHA
    C9 H9 Cg4 2_746 0.93 2.86 3.543(4) 131
    C18 H18 Cg2 2_656 0.93 2.85 3.611(4) 140
    C23 H23 Cg2 3_767 0.93 2.88 3.592(4) 134
_shelx_hkl_file
;
  -1   0   0   42310    1084  -2
   1   0   0   42310    1084   1
  -2   0   0    1654     449  -2
   2   0   0    1654     449   1
  -3   0   0  257763    5475  -2
   3   0   0  257763    5475   1
  -4   0   0   64129    1374  -2
   4   0   0   64129    1374   1
  -5   0   0    7026     421  -2
   5   0   0    7026     421   1
  -6   0   0    5064    1239  -2
   6   0   0    5064    1239   1
  -7   0   0    2566    1940  -2
   7   0   0    2566    1940   1
  -1  -1   0    4149     141  -2
   1   1   0    4149     141   1
  -2  -1   0  501079    7077  -2
   2   1   0  501079    7077   1
  -3  -1   0    5524     241  -2
   3   1   0    5524     241   1
  -4  -1   0    4484     266  -2
   4   1   0    4484     266   1
  -5  -1   0     373     179  -2
   5   1   0     373     179   1
  -6  -1   0    1059     639  -2
   6   1   0    1059     639   1
  -7  -1   0    2512    1393  -2
   7   1   0    2512    1393   1
  -1  -2   0    4989     149  -2
   1   2   0    4989     149   1
  -2  -2   0   49220     801  -2
   2   2   0   49220     801   1
  -3  -2   0   27719     523  -2
   3   2   0   27719     523   1
  -4  -2   0    2890     168  -2
   4   2   0    2890     168   1
  -5  -2   0    6142     464  -2
   5   2   0    6142     464   1
  -6  -2   0    1342     674  -2
   6   2   0    1342     674   1
  -7  -2   0    1677    1300  -2
   7   2   0    1677    1300   1
  -1  -3   0  145773    1885  -2
   1   3   0  145773    1885   1
  -2  -3   0    8510     263  -2
   2   3   0    8510     263   1
  -3  -3   0    9551     525  -2
   3   3   0    9551     525   1
  -4  -3   0    7599     261  -2
   4   3   0    7599     261   1
  -5  -3   0    1645     378  -2
   5   3   0    1645     378   1
  -6  -3   0    6169     657  -2
   6   3   0    6169     657   1
  -7  -3   0    2072    1325  -2
   7   3   0    2072    1325   1
   0  -4   0   86321    1628  -2
   0   4   0   86321    1628   1
  -1  -4   0    5750     219  -2
   1   4   0    5750     219   1
  -2  -4   0   15701     351  -2
   2   4   0   15701     351   1
  -3  -4   0    1511     164  -2
   3   4   0    1511     164   1
  -4  -4   0    3979     214  -2
   4   4   0    3979     214   1
  -5  -4   0    6965     540  -2
   5   4   0    6965     540   1
  -6  -4   0     192     547  -2
   6   4   0     192     547   1
  -7  -4   0     888     901  -2
   7   4   0     888     901   1
  -1  -5   0   80982    1156  -2
   1   5   0   80982    1156   1
  -2  -5   0    2180     163  -2
   2   5   0    2180     163   1
  -3  -5   0    1339     189  -2
   3   5   0    1339     189   1
  -4  -5   0    1214     193  -2
   4   5   0    1214     193   1
  -5  -5   0   56331    1392  -2
   5   5   0   56331    1392   1
  -6  -5   0    9727    1394  -2
   6   5   0    9727    1394   1
  -7  -5   0     595     893  -2
   7   5   0     595     893   1
   0  -6   0    5309     343  -2
   0   6   0    5309     343   1
  -1  -6   0    9159     297  -2
   1   6   0    9159     297   1
  -2  -6   0    5595     240  -2
   2   6   0    5595     240   1
  -3  -6   0    6345     296  -2
   3   6   0    6345     296   1
  -4  -6   0   29950     697  -2
   4   6   0   29950     697   1
  -5  -6   0    2923     340  -2
   5   6   0    2923     340   1
  -6  -6   0   17360    1806  -2
   6   6   0   17360    1806   1
  -7  -6   0    3374    1783  -2
   7   6   0    3374    1783   1
  -1  -7   0    6400     263  -2
   1   7   0    6400     263   1
  -2  -7   0  707448    8915  -2
   2   7   0  707448    8915   1
  -3  -7   0    1432     211  -2
   3   7   0    1432     211   1
  -4  -7   0   22492     639  -2
   4   7   0   22492     639   1
  -5  -7   0   23316     623  -2
   5   7   0   23316     623   1
  -6  -7   0    8400    1296  -2
   6   7   0    8400    1296   1
  -7  -7   0    1323    2597  -2
   7   7   0    1323    2597   1
   0  -8   0  102683    2144  -2
   0   8   0  102683    2144   1
  -1  -8   0   10594     348  -2
   1   8   0   10594     348   1
  -2  -8   0   85508    1279  -2
   2   8   0   85508    1279   1
  -3  -8   0     141     206  -2
   3   8   0     141     206   1
  -4  -8   0   36095     871  -2
   4   8   0   36095     871   1
  -5  -8   0     633     363  -2
   5   8   0     633     363   1
  -6  -8   0     437     914  -2
   6   8   0     437     914   1
  -7  -8   0    2330    1658  -2
   7   8   0    2330    1658   1
  -1  -9   0  126347    1798  -2
   1   9   0  126347    1798   1
  -2  -9   0  164762    2229  -2
   2   9   0  164762    2229   1
  -3  -9   0     172     234  -2
   3   9   0     172     234   1
  -4  -9   0   50495    1116  -2
   4   9   0   50495    1116   1
  -5  -9   0   32724    1348  -2
   5   9   0   32724    1348   1
  -6  -9   0   -1108    1205  -2
   6   9   0   -1108    1205   1
  -7  -9   0    2393     968  -2
   7   9   0    2393     968   1
   0 -10   0  117425    2379  -2
   0  10   0  117425    2379   1
  -1 -10   0     419     200  -2
   1  10   0     419     200   1
  -2 -10   0     208     183  -2
   2  10   0     208     183   1
  -3 -10   0     721     281  -2
   3  10   0     721     281   1
  -4 -10   0   61575    1364  -2
   4  10   0   61575    1364   1
  -5 -10   0   23065    1701  -2
   5  10   0   23065    1701   1
  -6 -10   0    1867     740  -2
   6  10   0    1867     740   1
  -7 -10   0    -485    1169  -2
   7  10   0    -485    1169   1
  -1 -11   0   43086     832  -2
   1  11   0   43086     832   1
  -2 -11   0    9731     419  -2
   2  11   0    9731     419   1
  -3 -11   0    7962     450  -2
   3  11   0    7962     450   1
  -4 -11   0   20850     799  -2
   4  11   0   20850     799   1
  -5 -11   0     964    1022  -2
   5  11   0     964    1022   1
  -6 -11   0     543     703  -2
   6  11   0     543     703   1
   0 -12   0   31079    1042  -2
   0  12   0   31079    1042   1
  -1 -12   0    6264     392  -2
   1  12   0    6264     392   1
  -2 -12   0     221     227  -2
   2  12   0     221     227   1
  -3 -12   0     404     279  -2
   3  12   0     404     279   1
  -4 -12   0     332     399  -2
   4  12   0     332     399   1
  -5 -12   0     -65    1346  -2
   5  12   0     -65    1346   1
  -6 -12   0    -381     813  -2
   6  12   0    -381     813   1
  -1 -13   0   11901     554  -2
   1  13   0   11901     554   1
  -2 -13   0     508     257  -2
   2  13   0     508     257   1
  -3 -13   0    -187     259  -2
   3  13   0    -187     259   1
  -4 -13   0    3790     568  -2
   4  13   0    3790     568   1
  -5 -13   0    -794    1250  -2
   5  13   0    -794    1250   1
  -6 -13   0     893     688  -2
   6  13   0     893     688   1
   0 -14   0     410     550  -2
   0  14   0     410     550   1
  -1 -14   0    2315     377  -2
   1  14   0    2315     377   1
  -2 -14   0      93     263  -2
   2  14   0      93     263   1
  -3 -14   0    2606     372  -2
   3  14   0    2606     372   1
  -4 -14   0    1843     568  -2
   4  14   0    1843     568   1
  -5 -14   0     870     818  -2
   5  14   0     870     818   1
  -6 -14   0     859     757  -2
   6  14   0     859     757   1
  -1 -15   0   19358     913  -2
   1  15   0   19358     913   1
  -2 -15   0    1405     339  -2
   2  15   0    1405     339   1
  -3 -15   0    5400     467  -2
   3  15   0    5400     467   1
  -4 -15   0    1576    1171  -2
   4  15   0    1576    1171   1
  -5 -15   0    1093     936  -2
   5  15   0    1093     936   1
  -6 -15   0     882     809  -2
   6  15   0     882     809   1
   0 -16   0  227774    8391  -2
   0  16   0  227774    8391   1
  -1 -16   0   42529    1703  -2
   1  16   0   42529    1703   1
  -2 -16   0    4291     451  -2
   2  16   0    4291     451   1
  -3 -16   0    5271     614  -2
   3  16   0    5271     614   1
  -4 -16   0    1840     793  -2
   4  16   0    1840     793   1
  -5 -16   0    -191     863  -2
   5  16   0    -191     863   1
  -1 -17   0     842     566  -2
   1  17   0     842     566   1
  -2 -17   0     621     383  -2
   2  17   0     621     383   1
  -3 -17   0    -305     605  -2
   3  17   0    -305     605   1
  -4 -17   0     894     790  -2
   4  17   0     894     790   1
  -5 -17   0     946     927  -2
   5  17   0     946     927   1
   0 -18   0   11445    1366  -2
   0  18   0   11445    1366   1
  -1 -18   0    -502     502  -2
   1  18   0    -502     502   1
  -2 -18   0     923     601  -2
   2  18   0     923     601   1
  -3 -18   0    1980     628  -2
   3  18   0    1980     628   1
  -4 -18   0     -73     689  -2
   4  18   0     -73     689   1
  -5 -18   0     778     890  -2
   5  18   0     778     890   1
  -1 -19   0    -647     647  -2
   1  19   0    -647     647   1
  -2 -19   0    -301     556  -2
   2  19   0    -301     556   1
  -3 -19   0      77     745  -2
   3  19   0      77     745   1
  -4 -19   0     164     820  -2
   4  19   0     164     820   1
  -5 -19   0    1442    1086  -2
   5  19   0    1442    1086   1
   0 -20   0    -883     883  -2
   0  20   0    -883     883   1
  -1 -20   0    -634     634  -2
   1  20   0    -634     634   1
  -2 -20   0     477     613  -2
   2  20   0     477     613   1
  -3 -20   0     130     836  -2
   3  20   0     130     836   1
  -4 -20   0     686     927  -2
   4  20   0     686     927   1
  -1 -21   0     152     783  -2
   1  21   0     152     783   1
  -2 -21   0    -681     681  -2
   2  21   0    -681     681   1
  -3 -21   0    -458     856  -2
   3  21   0    -458     856   1
  -4 -21   0    2045    1209  -2
   4  21   0    2045    1209   1
   0 -22   0    -132     963  -2
   0  22   0    -132     963   1
  -1 -22   0    -174     723  -2
   1  22   0    -174     723   1
  -2 -22   0    -179     778  -2
   2  22   0    -179     778   1
  -3 -22   0     794     977  -2
   3  22   0     794     977   1
  -1 -23   0     381     825  -2
   1  23   0     381     825   1
  -2 -23   0    3355     947  -2
   2  23   0    3355     947   1
  -3 -23   0    2508    1124  -2
   3  23   0    2508    1124   1
   0 -24   0    -936    1179  -2
   0  24   0    -936    1179   1
  -1 -24   0     371     950  -2
   1  24   0     371     950   1
  -2 -24   0    1820     965  -2
   2  24   0    1820     965   1
  -1 -25   0    1097    1024  -2
   1  25   0    1097    1024   1
   7  -1   1    1690     772  -2
  -7   1   1    1690     772   1
   6  -1   1    3112     804  -2
  -6   1   1    3112     804   1
   5  -1   1     401     566  -2
  -5   1   1     401     566   1
   4  -1   1   73646    1515  -2
  -4   1   1   73646    1515   1
   3  -1   1   45345     918  -2
  -3   1   1   45345     918   1
   2  -1   1    3835     192  -2
  -2   1   1    3835     192   1
   1  -1   1  535782    6922  -2
  -1   1   1  535782    6922   1
  -1  -1   1  254232    5004  -2
   1   1   1  254232    5004   1
  -2  -1   1    8865     274  -2
   2   1   1    8865     274   1
  -3  -1   1   73719    1299  -2
   3   1   1   73719    1299   1
  -4  -1   1   10421     895  -2
   4   1   1   10421     895   1
  -5  -1   1    -140     159  -2
   5   1   1    -140     159   1
  -6  -1   1     266     424  -2
   6   1   1     266     424   1
  -7  -1   1    1499    1349  -2
   7   1   1    1499    1349   1
   7  -2   1     939     740  -2
  -7   2   1     939     740   1
   6  -2   1     763     645  -2
  -6   2   1     763     645   1
   5  -2   1    2731     415  -2
  -5   2   1    2731     415   1
   4  -2   1   54781    1223  -2
  -4   2   1   54781    1223   1
   3  -2   1   51681    1040  -2
  -3   2   1   51681    1040   1
   2  -2   1   11971     249  -2
  -2   2   1   11971     249   1
   1  -2   1  236901    3400  -2
  -1   2   1  236901    3400   1
   0  -2   1    1093      73  -2
   0   2   1    1093      73   1
  -1  -2   1   39601    1774  -2
   1   2   1   39601    1774   1
  -2  -2   1   12229     329  -2
   2   2   1   12229     329   1
  -3  -2   1   20795     560  -2
   3   2   1   20795     560   1
  -4  -2   1   25869     573  -2
   4   2   1   25869     573   1
  -5  -2   1    -159     159  -2
   5   2   1    -159     159   1
  -6  -2   1    1144     482  -2
   6   2   1    1144     482   1
  -7  -2   1     869    1189  -2
   7   2   1     869    1189   1
   7  -3   1    2386    1045  -2
  -7   3   1    2386    1045   1
   6  -3   1    7757    1236  -2
  -6   3   1    7757    1236   1
   5  -3   1     192     282  -2
  -5   3   1     192     282   1
   4  -3   1     435     239  -2
  -4   3   1     435     239   1
   3  -3   1    4141     852  -2
  -3   3   1    4141     852   1
   2  -3   1   35242     552  -2
  -2   3   1   35242     552   1
   1  -3   1  142033    2023  -2
  -1   3   1  142033    2023   1
   0  -3   1    7607     207  -2
   0   3   1    7607     207   1
  -1  -3   1   66293     912  -2
   1   3   1   66293     912   1
  -2  -3   1    3583     239  -2
   2   3   1    3583     239   1
  -3  -3   1   45197     821  -2
   3   3   1   45197     821   1
  -4  -3   1    2730     342  -2
   4   3   1    2730     342   1
  -5  -3   1    -182     182  -2
   5   3   1    -182     182   1
  -6  -3   1    -412     437  -2
   6   3   1    -412     437   1
  -7  -3   1    3938    1526  -2
   7   3   1    3938    1526   1
   7  -4   1    2167     988  -2
  -7   4   1    2167     988   1
   6  -4   1     116     635  -2
  -6   4   1     116     635   1
   5  -4   1   19166     714  -2
  -5   4   1   19166     714   1
   4  -4   1   21605     800  -2
  -4   4   1   21605     800   1
   3  -4   1     -82     118  -2
  -3   4   1     -82     118   1
   2  -4   1    9450     286  -2
  -2   4   1    9450     286   1
   1  -4   1  133036    1815  -2
  -1   4   1  133036    1815   1
   0  -4   1   24618     499  -2
   0   4   1   24618     499   1
  -1  -4   1  312844    3825  -2
   1   4   1  312844    3825   1
  -2  -4   1    3311     184  -2
   2   4   1    3311     184   1
  -3  -4   1     167     151  -2
   3   4   1     167     151   1
  -4  -4   1    3110     239  -2
   4   4   1    3110     239   1
  -5  -4   1    3900     348  -2
   5   4   1    3900     348   1
  -6  -4   1    -131     984  -2
   6   4   1    -131     984   1
  -7  -4   1    1746    1349  -2
   7   4   1    1746    1349   1
   7  -5   1    2037    1262  -2
  -7   5   1    2037    1262   1
   6  -5   1    2895    1185  -2
  -6   5   1    2895    1185   1
   5  -5   1   20922     905  -2
  -5   5   1   20922     905   1
   4  -5   1   38925     700  -2
  -4   5   1   38925     700   1
   3  -5   1    6391     262  -2
  -3   5   1    6391     262   1
   2  -5   1    4134     205  -2
  -2   5   1    4134     205   1
   1  -5   1   16334     350  -2
  -1   5   1   16334     350   1
   0  -5   1   44102     702  -2
   0   5   1   44102     702   1
  -1  -5   1    2279     173  -2
   1   5   1    2279     173   1
  -2  -5   1    8195     280  -2
   2   5   1    8195     280   1
  -3  -5   1    4705     248  -2
   3   5   1    4705     248   1
  -4  -5   1    2378     488  -2
   4   5   1    2378     488   1
  -5  -5   1    4884     396  -2
   5   5   1    4884     396   1
  -6  -5   1   12559    1537  -2
   6   5   1   12559    1537   1
  -7  -5   1    2592    1458  -2
   7   5   1    2592    1458   1
   7  -6   1    2002    1239  -2
  -7   6   1    2002    1239   1
   6  -6   1    5593     876  -2
  -6   6   1    5593     876   1
   5  -6   1   44850    1700  -2
  -5   6   1   44850    1700   1
   4  -6   1    3538     267  -2
  -4   6   1    3538     267   1
   3  -6   1    5291     263  -2
  -3   6   1    5291     263   1
   2  -6   1   16444     459  -2
  -2   6   1   16444     459   1
   1  -6   1   34703     987  -2
  -1   6   1   34703     987   1
   0  -6   1    6393     266  -2
   0   6   1    6393     266   1
  -1  -6   1  171973    2198  -2
   1   6   1  171973    2198   1
  -2  -6   1   23706     513  -2
   2   6   1   23706     513   1
  -3  -6   1   10218     357  -2
   3   6   1   10218     357   1
  -4  -6   1   11197     733  -2
   4   6   1   11197     733   1
  -5  -6   1   51675    1032  -2
   5   6   1   51675    1032   1
  -6  -6   1     997     984  -2
   6   6   1     997     984   1
  -7  -6   1     603    1564  -2
   7   6   1     603    1564   1
   7  -7   1    2236    1349  -2
  -7   7   1    2236    1349   1
   6  -7   1     494     901  -2
  -6   7   1     494     901   1
   5  -7   1     342     334  -2
  -5   7   1     342     334   1
   4  -7   1    1789     245  -2
  -4   7   1    1789     245   1
   3  -7   1    7843     544  -2
  -3   7   1    7843     544   1
   2  -7   1   32403     883  -2
  -2   7   1   32403     883   1
   1  -7   1  128248    1755  -2
  -1   7   1  128248    1755   1
   0  -7   1   91252    1320  -2
   0   7   1   91252    1320   1
  -1  -7   1   24308     585  -2
   1   7   1   24308     585   1
  -2  -7   1  132330    1930  -2
   2   7   1  132330    1930   1
  -3  -7   1   68887    1128  -2
   3   7   1   68887    1128   1
  -4  -7   1    1157     273  -2
   4   7   1    1157     273   1
  -5  -7   1    1963     364  -2
   5   7   1    1963     364   1
  -6  -7   1    1344    1035  -2
   6   7   1    1344    1035   1
  -7  -7   1    1813    2691  -2
   7   7   1    1813    2691   1
   7  -8   1    1392    1596  -2
  -7   8   1    1392    1596   1
   6  -8   1    -431     942  -2
  -6   8   1    -431     942   1
   5  -8   1    9637     594  -2
  -5   8   1    9637     594   1
   4  -8   1    5523     396  -2
  -4   8   1    5523     396   1
   3  -8   1    7817     346  -2
  -3   8   1    7817     346   1
   2  -8   1   12032     391  -2
  -2   8   1   12032     391   1
   1  -8   1   87022    1500  -2
  -1   8   1   87022    1500   1
   0  -8   1    4920     249  -2
   0   8   1    4920     249   1
  -1  -8   1  228252    3021  -2
   1   8   1  228252    3021   1
  -2  -8   1    1179     245  -2
   2   8   1    1179     245   1
  -3  -8   1     717     222  -2
   3   8   1     717     222   1
  -4  -8   1   14044     573  -2
   4   8   1   14044     573   1
  -5  -8   1    6174     737  -2
   5   8   1    6174     737   1
  -6  -8   1    -477     533  -2
   6   8   1    -477     533   1
  -7  -8   1    1149    2284  -2
   7   8   1    1149    2284   1
   7  -9   1    -419    2284  -2
  -7   9   1    -419    2284   1
   6  -9   1    -328    1516  -2
  -6   9   1    -328    1516   1
   5  -9   1    5126     662  -2
  -5   9   1    5126     662   1
   4  -9   1    -244     249  -2
  -4   9   1    -244     249   1
   3  -9   1    2429     272  -2
  -3   9   1    2429     272   1
   2  -9   1   63225    1010  -2
  -2   9   1   63225    1010   1
   1  -9   1  147963    2061  -2
  -1   9   1  147963    2061   1
   0  -9   1   43884     787  -2
   0   9   1   43884     787   1
  -1  -9   1   23802     631  -2
   1   9   1   23802     631   1
  -2  -9   1   27110     582  -2
   2   9   1   27110     582   1
  -3  -9   1    1539     270  -2
   3   9   1    1539     270   1
  -4  -9   1     105     326  -2
   4   9   1     105     326   1
  -5  -9   1     247     657  -2
   5   9   1     247     657   1
  -6  -9   1    -403     849  -2
   6   9   1    -403     849   1
  -7  -9   1    -230     993  -2
   7   9   1    -230     993   1
   7 -10   1     521    1839  -2
  -7  10   1     521    1839   1
   6 -10   1    4106    2841  -2
  -6  10   1    4106    2841   1
   5 -10   1    4312     847  -2
  -5  10   1    4312     847   1
   4 -10   1   33960     962  -2
  -4  10   1   33960     962   1
   3 -10   1   17344     579  -2
  -3  10   1   17344     579   1
   2 -10   1   25511     582  -2
  -2  10   1   25511     582   1
   1 -10   1   21385     532  -2
  -1  10   1   21385     532   1
   0 -10   1   69870    1136  -2
   0  10   1   69870    1136   1
  -1 -10   1   12987     434  -2
   1  10   1   12987     434   1
  -2 -10   1    5500     317  -2
   2  10   1    5500     317   1
  -3 -10   1    4824     386  -2
   3  10   1    4824     386   1
  -4 -10   1    3220     584  -2
   4  10   1    3220     584   1
  -5 -10   1   28791    1371  -2
   5  10   1   28791    1371   1
  -6 -10   1     294     582  -2
   6  10   1     294     582   1
  -7 -10   1   -1310    2213  -2
   7  10   1   -1310    2213   1
   6 -11   1    -672    1161  -2
  -6  11   1    -672    1161   1
   5 -11   1     489     671  -2
  -5  11   1     489     671   1
   4 -11   1    9763     553  -2
  -4  11   1    9763     553   1
   3 -11   1    6116     411  -2
  -3  11   1    6116     411   1
   2 -11   1    1942     255  -2
  -2  11   1    1942     255   1
   1 -11   1    2718     274  -2
  -1  11   1    2718     274   1
   0 -11   1    6262     341  -2
   0  11   1    6262     341   1
  -1 -11   1    2552     275  -2
   1  11   1    2552     275   1
  -2 -11   1     569     246  -2
   2  11   1     569     246   1
  -3 -11   1     339     321  -2
   3  11   1     339     321   1
  -4 -11   1    7756     556  -2
   4  11   1    7756     556   1
  -5 -11   1    8282    1087  -2
   5  11   1    8282    1087   1
  -6 -11   1    -382     905  -2
   6  11   1    -382     905   1
   6 -12   1    1039    1510  -2
  -6  12   1    1039    1510   1
   5 -12   1    4210    1106  -2
  -5  12   1    4210    1106   1
   4 -12   1    8143     542  -2
  -4  12   1    8143     542   1
   3 -12   1     753     308  -2
  -3  12   1     753     308   1
   2 -12   1    7094     397  -2
  -2  12   1    7094     397   1
   1 -12   1   12598     560  -2
  -1  12   1   12598     560   1
   0 -12   1   26128     658  -2
   0  12   1   26128     658   1
  -1 -12   1     793     264  -2
   1  12   1     793     264   1
  -2 -12   1    1748     273  -2
   2  12   1    1748     273   1
  -3 -12   1    6809     481  -2
   3  12   1    6809     481   1
  -4 -12   1     486     423  -2
   4  12   1     486     423   1
  -5 -12   1     244    1046  -2
   5  12   1     244    1046   1
  -6 -12   1    -623     623  -2
   6  12   1    -623     623   1
   6 -13   1    1788    1156  -2
  -6  13   1    1788    1156   1
   5 -13   1    1094     795  -2
  -5  13   1    1094     795   1
   4 -13   1    -411     411  -2
  -4  13   1    -411     411   1
   3 -13   1     855     328  -2
  -3  13   1     855     328   1
   2 -13   1     329     219  -2
  -2  13   1     329     219   1
   1 -13   1     535     296  -2
  -1  13   1     535     296   1
   0 -13   1    3314     376  -2
   0  13   1    3314     376   1
  -1 -13   1     712     301  -2
   1  13   1     712     301   1
  -2 -13   1     -94     252  -2
   2  13   1     -94     252   1
  -3 -13   1    -259     314  -2
   3  13   1    -259     314   1
  -4 -13   1    -388     454  -2
   4  13   1    -388     454   1
  -5 -13   1    -543     749  -2
   5  13   1    -543     749   1
  -6 -13   1    -366     822  -2
   6  13   1    -366     822   1
   6 -14   1    1573    1181  -2
  -6  14   1    1573    1181   1
   5 -14   1    1136    1507  -2
  -5  14   1    1136    1507   1
   4 -14   1    -534     534  -2
  -4  14   1    -534     534   1
   3 -14   1    1977     367  -2
  -3  14   1    1977     367   1
   2 -14   1    1073     291  -2
  -2  14   1    1073     291   1
   1 -14   1    5232     474  -2
  -1  14   1    5232     474   1
   0 -14   1     614     403  -2
   0  14   1     614     403   1
  -1 -14   1     597     314  -2
   1  14   1     597     314   1
  -2 -14   1      46     274  -2
   2  14   1      46     274   1
  -3 -14   1     414     358  -2
   3  14   1     414     358   1
  -4 -14   1    1848     717  -2
   4  14   1    1848     717   1
  -5 -14   1    -492     901  -2
   5  14   1    -492     901   1
  -6 -14   1     458     969  -2
   6  14   1     458     969   1
   6 -15   1    1795    2096  -2
  -6  15   1    1795    2096   1
   5 -15   1    1152     871  -2
  -5  15   1    1152     871   1
   4 -15   1    3681    1136  -2
  -4  15   1    3681    1136   1
   3 -15   1    5925     505  -2
  -3  15   1    5925     505   1
   2 -15   1    -255     319  -2
  -2  15   1    -255     319   1
   1 -15   1   11506     659  -2
  -1  15   1   11506     659   1
   0 -15   1    1914     469  -2
   0  15   1    1914     469   1
  -1 -15   1    6555     580  -2
   1  15   1    6555     580   1
  -2 -15   1     -37     321  -2
   2  15   1     -37     321   1
  -3 -15   1     304     367  -2
   3  15   1     304     367   1
  -4 -15   1    2191     773  -2
   4  15   1    2191     773   1
  -5 -15   1    3040     972  -2
   5  15   1    3040     972   1
  -6 -15   1    2469     759  -2
   6  15   1    2469     759   1
   5 -16   1     234     818  -2
  -5  16   1     234     818   1
   4 -16   1    1125     731  -2
  -4  16   1    1125     731   1
   3 -16   1    1452     525  -2
  -3  16   1    1452     525   1
   2 -16   1    4375     642  -2
  -2  16   1    4375     642   1
   1 -16   1   45611    1448  -2
  -1  16   1   45611    1448   1
   0 -16   1  109331    3820  -2
   0  16   1  109331    3820   1
  -1 -16   1   16418    1672  -2
   1  16   1   16418    1672   1
  -2 -16   1    4007     452  -2
   2  16   1    4007     452   1
  -3 -16   1    1488     465  -2
   3  16   1    1488     465   1
  -4 -16   1    2444     894  -2
   4  16   1    2444     894   1
  -5 -16   1     496     807  -2
   5  16   1     496     807   1
   5 -17   1       6     891  -2
  -5  17   1       6     891   1
   4 -17   1     593     793  -2
  -4  17   1     593     793   1
   3 -17   1    7110     774  -2
  -3  17   1    7110     774   1
   2 -17   1    -387     387  -2
  -2  17   1    -387     387   1
   1 -17   1   33870    1317  -2
  -1  17   1   33870    1317   1
   0 -17   1   13803    1260  -2
   0  17   1   13803    1260   1
  -1 -17   1   25415    1252  -2
   1  17   1   25415    1252   1
  -2 -17   1     652     394  -2
   2  17   1     652     394   1
  -3 -17   1    4222     779  -2
   3  17   1    4222     779   1
  -4 -17   1    1257     784  -2
   4  17   1    1257     784   1
  -5 -17   1     730     939  -2
   5  17   1     730     939   1
   5 -18   1    1546     991  -2
  -5  18   1    1546     991   1
   4 -18   1    -607     752  -2
  -4  18   1    -607     752   1
   3 -18   1     796     605  -2
  -3  18   1     796     605   1
   2 -18   1    -636     636  -2
  -2  18   1    -636     636   1
   1 -18   1     537     519  -2
  -1  18   1     537     519   1
   0 -18   1    4162     791  -2
   0  18   1    4162     791   1
  -1 -18   1     625     584  -2
   1  18   1     625     584   1
  -2 -18   1    1136     721  -2
   2  18   1    1136     721   1
  -3 -18   1    4834     824  -2
   3  18   1    4834     824   1
  -4 -18   1     363     749  -2
   4  18   1     363     749   1
  -5 -18   1    1643    1073  -2
   5  18   1    1643    1073   1
   5 -19   1    1081    1020  -2
  -5  19   1    1081    1020   1
   4 -19   1    1330     810  -2
  -4  19   1    1330     810   1
   3 -19   1     -85     749  -2
  -3  19   1     -85     749   1
   2 -19   1     191     624  -2
  -2  19   1     191     624   1
   1 -19   1    1254     688  -2
  -1  19   1    1254     688   1
   0 -19   1     245     651  -2
   0  19   1     245     651   1
  -1 -19   1    -534     534  -2
   1  19   1    -534     534   1
  -2 -19   1    2381     719  -2
   2  19   1    2381     719   1
  -3 -19   1     123     725  -2
   3  19   1     123     725   1
  -4 -19   1    -754     754  -2
   4  19   1    -754     754   1
  -5 -19   1     213    1024  -2
   5  19   1     213    1024   1
   4 -20   1     -35    1022  -2
  -4  20   1     -35    1022   1
   3 -20   1     188     696  -2
  -3  20   1     188     696   1
   2 -20   1    -547     632  -2
  -2  20   1    -547     632   1
   1 -20   1    -641     641  -2
  -1  20   1    -641     641   1
   0 -20   1    -577     635  -2
   0  20   1    -577     635   1
  -1 -20   1    -732     732  -2
   1  20   1    -732     732   1
  -2 -20   1    -193     663  -2
   2  20   1    -193     663   1
  -3 -20   1     718     749  -2
   3  20   1     718     749   1
  -4 -20   1     -93     812  -2
   4  20   1     -93     812   1
   4 -21   1    1663    1174  -2
  -4  21   1    1663    1174   1
   3 -21   1     333     905  -2
  -3  21   1     333     905   1
   2 -21   1    -678     678  -2
  -2  21   1    -678     678   1
   1 -21   1     -87     827  -2
  -1  21   1     -87     827   1
   0 -21   1    -664     664  -2
   0  21   1    -664     664   1
  -1 -21   1    -671     671  -2
   1  21   1    -671     671   1
  -2 -21   1    -444     753  -2
   2  21   1    -444     753   1
  -3 -21   1     349     909  -2
   3  21   1     349     909   1
  -4 -21   1     113    1045  -2
   4  21   1     113    1045   1
   3 -22   1      10     912  -2
  -3  22   1      10     912   1
   2 -22   1    -237     788  -2
  -2  22   1    -237     788   1
   1 -22   1    -789     789  -2
  -1  22   1    -789     789   1
   0 -22   1    -299     755  -2
   0  22   1    -299     755   1
  -1 -22   1     224     817  -2
   1  22   1     224     817   1
  -2 -22   1     131     809  -2
   2  22   1     131     809   1
  -3 -22   1     484    1004  -2
   3  22   1     484    1004   1
   3 -23   1    2907    1053  -2
  -3  23   1    2907    1053   1
   2 -23   1    1992     928  -2
  -2  23   1    1992     928   1
   1 -23   1     163     785  -2
  -1  23   1     163     785   1
   0 -23   1    -605     788  -2
   0  23   1    -605     788   1
  -1 -23   1    -634     801  -2
   1  23   1    -634     801   1
  -2 -23   1    2097     909  -2
   2  23   1    2097     909   1
  -3 -23   1    1454    1057  -2
   3  23   1    1454    1057   1
   2 -24   1    2034    1092  -2
  -2  24   1    2034    1092   1
   1 -24   1    1066     904  -2
  -1  24   1    1066     904   1
   0 -24   1    -274     956  -2
   0  24   1    -274     956   1
  -1 -24   1    1987     982  -2
   1  24   1    1987     982   1
  -2 -24   1    1494     944  -2
   2  24   1    1494     944   1
   1 -25   1     678    1100  -2
  -1  25   1     678    1100   1
   0 -25   1    2014    1137  -2
   0  25   1    2014    1137   1
  -1 -25   1    1769    1064  -2
   1  25   1    1769    1064   1
   7   0   2    3116    1260  -2
  -7   0   2    3116    1260   1
   6   0   2     127     951  -2
  -6   0   2     127     951   1
   5   0   2    -939     939  -2
  -5   0   2    -939     939   1
   4   0   2   19461    2503  -2
  -4   0   2   19461    2503   1
   3   0   2   26094    2190  -2
  -3   0   2   26094    2190   1
   2   0   2   52620    3966  -2
  -2   0   2   52620    3966   1
   1   0   2 2894748   58174  -2
  -1   0   2 2894748   58174   1
   0   0   2      24     353  -2
   0   0   2      24     353   1
  -1   0   2 1457011   30304  -2
   1   0   2 1457011   30304   1
  -2   0   2  440168   15968  -2
   2   0   2  440168   15968   1
  -3   0   2  193277    4071  -2
   3   0   2  193277    4071   1
  -4   0   2    3079     331  -2
   4   0   2    3079     331   1
  -5   0   2    3566     385  -2
   5   0   2    3566     385   1
  -6   0   2    8927     847  -2
   6   0   2    8927     847   1
  -7   0   2    1690    1877  -2
   7   0   2    1690    1877   1
   7  -1   2    2815     860  -2
  -7   1   2    2815     860   1
   6  -1   2    1052     700  -2
  -6   1   2    1052     700   1
   5  -1   2    -608     608  -2
  -5   1   2    -608     608   1
   4  -1   2    1064     939  -2
  -4   1   2    1064     939   1
   3  -1   2  300966    5177  -2
  -3   1   2  300966    5177   1
   2  -1   2    8982     289  -2
  -2   1   2    8982     289   1
   1  -1   2  425152    9863  -2
  -1   1   2  425152    9863   1
   0  -1   2     310      69  -2
   0   1   2     310      69   1
  -1  -1   2 1791477   23418  -2
   1   1   2 1791477   23418   1
  -2  -1   2    8141     275  -2
   2   1   2    8141     275   1
  -3  -1   2  239710    3424  -2
   3   1   2  239710    3424   1
  -4  -1   2     165     138  -2
   4   1   2     165     138   1
  -5  -1   2    -198     198  -2
   5   1   2    -198     198   1
  -6  -1   2    6007     535  -2
   6   1   2    6007     535   1
  -7  -1   2    3074    1478  -2
   7   1   2    3074    1478   1
   7  -2   2    2017     788  -2
  -7   2   2    2017     788   1
   6  -2   2    1635     765  -2
  -6   2   2    1635     765   1
   5  -2   2    -766     766  -2
  -5   2   2    -766     766   1
   4  -2   2   16480     481  -2
  -4   2   2   16480     481   1
   3  -2   2   18466     909  -2
  -3   2   2   18466     909   1
   2  -2   2  169674    2566  -2
  -2   2   2  169674    2566   1
   1  -2   2  634563    8000  -2
  -1   2   2  634563    8000   1
   0  -2   2   10027     218  -2
   0   2   2   10027     218   1
  -1  -2   2   98425    4492  -2
   1   2   2   98425    4492   1
  -2  -2   2   44208    1441  -2
   2   2   2   44208    1441   1
  -3  -2   2   86334    1364  -2
   3   2   2   86334    1364   1
  -4  -2   2   19009     531  -2
   4   2   2   19009     531   1
  -5  -2   2    2699     298  -2
   5   2   2    2699     298   1
  -6  -2   2    -101     330  -2
   6   2   2    -101     330   1
  -7  -2   2    1783    1327  -2
   7   2   2    1783    1327   1
   7  -3   2     863     766  -2
  -7   3   2     863     766   1
   6  -3   2    3489     953  -2
  -6   3   2    3489     953   1
   5  -3   2    7373     737  -2
  -5   3   2    7373     737   1
   4  -3   2    6864     373  -2
  -4   3   2    6864     373   1
   3  -3   2   21965     669  -2
  -3   3   2   21965     669   1
   2  -3   2   23978     932  -2
  -2   3   2   23978     932   1
   1  -3   2   13523     582  -2
  -1   3   2   13523     582   1
   0  -3   2    5591     213  -2
   0   3   2    5591     213   1
  -1  -3   2   44153     881  -2
   1   3   2   44153     881   1
  -2  -3   2   18369     406  -2
   2   3   2   18369     406   1
  -3  -3   2    1913     303  -2
   3   3   2    1913     303   1
  -4  -3   2   10884     550  -2
   4   3   2   10884     550   1
  -5  -3   2    1579     275  -2
   5   3   2    1579     275   1
  -6  -3   2    2945     452  -2
   6   3   2    2945     452   1
  -7  -3   2    3057    1559  -2
   7   3   2    3057    1559   1
   7  -4   2     518     754  -2
  -7   4   2     518     754   1
   6  -4   2    1289    1067  -2
  -6   4   2    1289    1067   1
   5  -4   2   10555     851  -2
  -5   4   2   10555     851   1
   4  -4   2    9243     459  -2
  -4   4   2    9243     459   1
   3  -4   2    3367     156  -2
  -3   4   2    3367     156   1
   2  -4   2   19713     426  -2
  -2   4   2   19713     426   1
   1  -4   2  232629    3219  -2
  -1   4   2  232629    3219   1
   0  -4   2   18680     411  -2
   0   4   2   18680     411   1
  -1  -4   2   76126    1021  -2
   1   4   2   76126    1021   1
  -2  -4   2   23268     466  -2
   2   4   2   23268     466   1
  -3  -4   2    2043     209  -2
   3   4   2    2043     209   1
  -4  -4   2    3033     249  -2
   4   4   2    3033     249   1
  -5  -4   2    1577     443  -2
   5   4   2    1577     443   1
  -6  -4   2   12554     783  -2
   6   4   2   12554     783   1
  -7  -4   2     882    1815  -2
   7   4   2     882    1815   1
   7  -5   2     648     815  -2
  -7   5   2     648     815   1
   6  -5   2     988    1059  -2
  -6   5   2     988    1059   1
   5  -5   2   11511     963  -2
  -5   5   2   11511     963   1
   4  -5   2   33370    1075  -2
  -4   5   2   33370    1075   1
   3  -5   2   12809     332  -2
  -3   5   2   12809     332   1
   2  -5   2   52793     831  -2
  -2   5   2   52793     831   1
   1  -5   2    3460     192  -2
  -1   5   2    3460     192   1
   0  -5   2     499     230  -2
   0   5   2     499     230   1
  -1  -5   2    1407     172  -2
   1   5   2    1407     172   1
  -2  -5   2   27499     526  -2
   2   5   2   27499     526   1
  -3  -5   2    6333     285  -2
   3   5   2    6333     285   1
  -4  -5   2    7015     385  -2
   4   5   2    7015     385   1
  -5  -5   2   29623     824  -2
   5   5   2   29623     824   1
  -6  -5   2    1416     558  -2
   6   5   2    1416     558   1
  -7  -5   2    1462    1349  -2
   7   5   2    1462    1349   1
   7  -6   2     242     996  -2
  -7   6   2     242     996   1
   6  -6   2    1088    1071  -2
  -6   6   2    1088    1071   1
   5  -6   2  115992    3363  -2
  -5   6   2  115992    3363   1
   4  -6   2   22101     483  -2
  -4   6   2   22101     483   1
   3  -6   2    3244     226  -2
  -3   6   2    3244     226   1
   2  -6   2    2944     272  -2
  -2   6   2    2944     272   1
   1  -6   2   24447     478  -2
  -1   6   2   24447     478   1
   0  -6   2    9826     336  -2
   0   6   2    9826     336   1
  -1  -6   2   26746     533  -2
   1   6   2   26746     533   1
  -2  -6   2   22946     519  -2
   2   6   2   22946     519   1
  -3  -6   2    7083     318  -2
   3   6   2    7083     318   1
  -4  -6   2    2472     314  -2
   4   6   2    2472     314   1
  -5  -6   2   54196    2426  -2
   5   6   2   54196    2426   1
  -6  -6   2   12152     856  -2
   6   6   2   12152     856   1
  -7  -6   2     -87    1395  -2
   7   6   2     -87    1395   1
   7  -7   2    2017    1080  -2
  -7   7   2    2017    1080   1
   6  -7   2    2805     797  -2
  -6   7   2    2805     797   1
   5  -7   2   28163    1170  -2
  -5   7   2   28163    1170   1
   4  -7   2    8564     631  -2
  -4   7   2    8564     631   1
   3  -7   2   23845     546  -2
  -3   7   2   23845     546   1
   2  -7   2    1593     181  -2
  -2   7   2    1593     181   1
   1  -7   2   11181     473  -2
  -1   7   2   11181     473   1
   0  -7   2    9855     349  -2
   0   7   2    9855     349   1
  -1  -7   2   79884    1177  -2
   1   7   2   79884    1177   1
  -2  -7   2    1953     230  -2
   2   7   2    1953     230   1
  -3  -7   2   20446     521  -2
   3   7   2   20446     521   1
  -4  -7   2   68512    1354  -2
   4   7   2   68512    1354   1
  -5  -7   2    4261     710  -2
   5   7   2    4261     710   1
  -6  -7   2    2819     618  -2
   6   7   2    2819     618   1
  -7  -7   2    3066    1726  -2
   7   7   2    3066    1726   1
   7  -8   2    1124    1274  -2
  -7   8   2    1124    1274   1
   6  -8   2    1928     961  -2
  -6   8   2    1928     961   1
   5  -8   2   40452     978  -2
  -5   8   2   40452     978   1
   4  -8   2   11607     449  -2
  -4   8   2   11607     449   1
   3  -8   2    -181     181  -2
  -3   8   2    -181     181   1
   2  -8   2   22619     531  -2
  -2   8   2   22619     531   1
   1  -8   2  301257    4093  -2
  -1   8   2  301257    4093   1
   0  -8   2    5582     276  -2
   0   8   2    5582     276   1
  -1  -8   2  149296    1933  -2
   1   8   2  149296    1933   1
  -2  -8   2   18129     499  -2
   2   8   2   18129     499   1
  -3  -8   2     331     224  -2
   3   8   2     331     224   1
  -4  -8   2   44344    1004  -2
   4   8   2   44344    1004   1
  -5  -8   2   79488    2178  -2
   5   8   2   79488    2178   1
  -6  -8   2     185     562  -2
   6   8   2     185     562   1
  -7  -8   2      19    1471  -2
   7   8   2      19    1471   1
   7  -9   2    -566    2221  -2
  -7   9   2    -566    2221   1
   6  -9   2   12571    1581  -2
  -6   9   2   12571    1581   1
   5  -9   2    5205     524  -2
  -5   9   2    5205     524   1
   4  -9   2    5355     511  -2
  -4   9   2    5355     511   1
   3  -9   2   13413     461  -2
  -3   9   2   13413     461   1
   2  -9   2   34406     705  -2
  -2   9   2   34406     705   1
   1  -9   2  118895    1765  -2
  -1   9   2  118895    1765   1
   0  -9   2   37666     728  -2
   0   9   2   37666     728   1
  -1  -9   2  267965    3479  -2
   1   9   2  267965    3479   1
  -2  -9   2   25338     609  -2
   2   9   2   25338     609   1
  -3  -9   2    5352     379  -2
   3   9   2    5352     379   1
  -4  -9   2   39913    1019  -2
   4   9   2   39913    1019   1
  -5  -9   2    5267     821  -2
   5   9   2    5267     821   1
  -6  -9   2     721     597  -2
   6   9   2     721     597   1
  -7  -9   2    3399    1833  -2
   7   9   2    3399    1833   1
   6 -10   2    -555     742  -2
  -6  10   2    -555     742   1
   5 -10   2   13224    1166  -2
  -5  10   2   13224    1166   1
   4 -10   2    4557     396  -2
  -4  10   2    4557     396   1
   3 -10   2   12822     524  -2
  -3  10   2   12822     524   1
   2 -10   2    5844     334  -2
  -2  10   2    5844     334   1
   1 -10   2    1136     187  -2
  -1  10   2    1136     187   1
   0 -10   2    4860     306  -2
   0  10   2    4860     306   1
  -1 -10   2    3082     255  -2
   1  10   2    3082     255   1
  -2 -10   2    7275     390  -2
   2  10   2    7275     390   1
  -3 -10   2    1535     309  -2
   3  10   2    1535     309   1
  -4 -10   2    3665     446  -2
   4  10   2    3665     446   1
  -5 -10   2    9375     827  -2
   5  10   2    9375     827   1
  -6 -10   2    -528     813  -2
   6  10   2    -528     813   1
  -7 -10   2    -438    1377  -2
   7  10   2    -438    1377   1
   6 -11   2     688    1151  -2
  -6  11   2     688    1151   1
   5 -11   2     954     784  -2
  -5  11   2     954     784   1
   4 -11   2   14399     705  -2
  -4  11   2   14399     705   1
   3 -11   2    1532     298  -2
  -3  11   2    1532     298   1
   2 -11   2     434     214  -2
  -2  11   2     434     214   1
   1 -11   2    2552     247  -2
  -1  11   2    2552     247   1
   0 -11   2    2873     286  -2
   0  11   2    2873     286   1
  -1 -11   2   10144     403  -2
   1  11   2   10144     403   1
  -2 -11   2      44     260  -2
   2  11   2      44     260   1
  -3 -11   2     -38     297  -2
   3  11   2     -38     297   1
  -4 -11   2    1277     395  -2
   4  11   2    1277     395   1
  -5 -11   2    7901     933  -2
   5  11   2    7901     933   1
  -6 -11   2    1702     702  -2
   6  11   2    1702     702   1
   6 -12   2     176     994  -2
  -6  12   2     176     994   1
   5 -12   2    -331     740  -2
  -5  12   2    -331     740   1
   4 -12   2     524     327  -2
  -4  12   2     524     327   1
   3 -12   2    6185     434  -2
  -3  12   2    6185     434   1
   2 -12   2    4404     460  -2
  -2  12   2    4404     460   1
   1 -12   2    3315     325  -2
  -1  12   2    3315     325   1
   0 -12   2    2550     286  -2
   0  12   2    2550     286   1
  -1 -12   2    5592     371  -2
   1  12   2    5592     371   1
  -2 -12   2   14463     604  -2
   2  12   2   14463     604   1
  -3 -12   2    1045     332  -2
   3  12   2    1045     332   1
  -4 -12   2    9673     665  -2
   4  12   2    9673     665   1
  -5 -12   2     407     786  -2
   5  12   2     407     786   1
  -6 -12   2     241    1105  -2
   6  12   2     241    1105   1
   6 -13   2    3484    1533  -2
  -6  13   2    3484    1533   1
   5 -13   2    -623     623  -2
  -5  13   2    -623     623   1
   4 -13   2    1025     537  -2
  -4  13   2    1025     537   1
   3 -13   2    3674     383  -2
  -3  13   2    3674     383   1
   2 -13   2     448     354  -2
  -2  13   2     448     354   1
   1 -13   2    6330     429  -2
  -1  13   2    6330     429   1
   0 -13   2     460     287  -2
   0  13   2     460     287   1
  -1 -13   2   13856     599  -2
   1  13   2   13856     599   1
  -2 -13   2     169     309  -2
   2  13   2     169     309   1
  -3 -13   2    -189     331  -2
   3  13   2    -189     331   1
  -4 -13   2    9396     895  -2
   4  13   2    9396     895   1
  -5 -13   2     131    1237  -2
   5  13   2     131    1237   1
  -6 -13   2    3221     902  -2
   6  13   2    3221     902   1
   6 -14   2    3518    1343  -2
  -6  14   2    3518    1343   1
   5 -14   2     465     779  -2
  -5  14   2     465     779   1
   4 -14   2    4420     784  -2
  -4  14   2    4420     784   1
   3 -14   2    6220     460  -2
  -3  14   2    6220     460   1
   2 -14   2    1150     429  -2
  -2  14   2    1150     429   1
   1 -14   2     356     292  -2
  -1  14   2     356     292   1
   0 -14   2     423     346  -2
   0  14   2     423     346   1
  -1 -14   2     387     298  -2
   1  14   2     387     298   1
  -2 -14   2    -310     310  -2
   2  14   2    -310     310   1
  -3 -14   2       0     381  -2
   3  14   2       0     381   1
  -4 -14   2   10571    1110  -2
   4  14   2   10571    1110   1
  -5 -14   2     -63     959  -2
   5  14   2     -63     959   1
  -6 -14   2    1289    1366  -2
   6  14   2    1289    1366   1
   6 -15   2     168    1181  -2
  -6  15   2     168    1181   1
   5 -15   2    -664     753  -2
  -5  15   2    -664     753   1
   4 -15   2    3979     778  -2
  -4  15   2    3979     778   1
   3 -15   2    7482     659  -2
  -3  15   2    7482     659   1
   2 -15   2    -124     435  -2
  -2  15   2    -124     435   1
   1 -15   2    6597     523  -2
  -1  15   2    6597     523   1
   0 -15   2    8613     775  -2
   0  15   2    8613     775   1
  -1 -15   2    8451     668  -2
   1  15   2    8451     668   1
  -2 -15   2    5246     557  -2
   2  15   2    5246     557   1
  -3 -15   2    6699     641  -2
   3  15   2    6699     641   1
  -4 -15   2    -913     974  -2
   4  15   2    -913     974   1
  -5 -15   2     673    1082  -2
   5  15   2     673    1082   1
  -6 -15   2    1524    1023  -2
   6  15   2    1524    1023   1
   5 -16   2     884     887  -2
  -5  16   2     884     887   1
   4 -16   2     253     642  -2
  -4  16   2     253     642   1
   3 -16   2     383     555  -2
  -3  16   2     383     555   1
   2 -16   2    1821     644  -2
  -2  16   2    1821     644   1
   1 -16   2  109119    2478  -2
  -1  16   2  109119    2478   1
   0 -16   2    3918    1223  -2
   0  16   2    3918    1223   1
  -1 -16   2   53934    1839  -2
   1  16   2   53934    1839   1
  -2 -16   2   41206    1383  -2
   2  16   2   41206    1383   1
  -3 -16   2    5121     698  -2
   3  16   2    5121     698   1
  -4 -16   2    -621     997  -2
   4  16   2    -621     997   1
  -5 -16   2    -125     825  -2
   5  16   2    -125     825   1
   5 -17   2     623     915  -2
  -5  17   2     623     915   1
   4 -17   2     381     661  -2
  -4  17   2     381     661   1
   3 -17   2   12183     935  -2
  -3  17   2   12183     935   1
   2 -17   2    4223     683  -2
  -2  17   2    4223     683   1
   1 -17   2   26103    1099  -2
  -1  17   2   26103    1099   1
   0 -17   2   41898    2711  -2
   0  17   2   41898    2711   1
  -1 -17   2    2950     528  -2
   1  17   2    2950     528   1
  -2 -17   2   10477    1082  -2
   2  17   2   10477    1082   1
  -3 -17   2    1951     684  -2
   3  17   2    1951     684   1
  -4 -17   2    -791     849  -2
   4  17   2    -791     849   1
  -5 -17   2    1288     994  -2
   5  17   2    1288     994   1
   5 -18   2    -123     942  -2
  -5  18   2    -123     942   1
   4 -18   2    1619     769  -2
  -4  18   2    1619     769   1
   3 -18   2    -527     790  -2
  -3  18   2    -527     790   1
   2 -18   2    2213     743  -2
  -2  18   2    2213     743   1
   1 -18   2   16177     938  -2
  -1  18   2   16177     938   1
   0 -18   2     453     649  -2
   0  18   2     453     649   1
  -1 -18   2    2306     603  -2
   1  18   2    2306     603   1
  -2 -18   2    1741     827  -2
   2  18   2    1741     827   1
  -3 -18   2    1806     664  -2
   3  18   2    1806     664   1
  -4 -18   2    1002     797  -2
   4  18   2    1002     797   1
  -5 -18   2     362    1021  -2
   5  18   2     362    1021   1
   5 -19   2     626    1202  -2
  -5  19   2     626    1202   1
   4 -19   2     576     776  -2
  -4  19   2     576     776   1
   3 -19   2     237     645  -2
  -3  19   2     237     645   1
   2 -19   2    -186     721  -2
  -2  19   2    -186     721   1
   1 -19   2    -401     623  -2
  -1  19   2    -401     623   1
   0 -19   2     220     605  -2
   0  19   2     220     605   1
  -1 -19   2    -460     460  -2
   1  19   2    -460     460   1
  -2 -19   2      12     715  -2
   2  19   2      12     715   1
  -3 -19   2    -265     676  -2
   3  19   2    -265     676   1
  -4 -19   2    1084     837  -2
   4  19   2    1084     837   1
  -5 -19   2      57    1233  -2
   5  19   2      57    1233   1
   4 -20   2    1736    1119  -2
  -4  20   2    1736    1119   1
   3 -20   2    -334     695  -2
  -3  20   2    -334     695   1
   2 -20   2   -1040    1040  -2
  -2  20   2   -1040    1040   1
   1 -20   2    -126     769  -2
  -1  20   2    -126     769   1
   0 -20   2    -396     656  -2
   0  20   2    -396     656   1
  -1 -20   2     525     665  -2
   1  20   2     525     665   1
  -2 -20   2    -706     706  -2
   2  20   2    -706     706   1
  -3 -20   2    -683     683  -2
   3  20   2    -683     683   1
  -4 -20   2    -650     807  -2
   4  20   2    -650     807   1
   4 -21   2    -403     965  -2
  -4  21   2    -403     965   1
   3 -21   2     -96     865  -2
  -3  21   2     -96     865   1
   2 -21   2    -736     736  -2
  -2  21   2    -736     736   1
   1 -21   2    -669     771  -2
  -1  21   2    -669     771   1
   0 -21   2    -645     645  -2
   0  21   2    -645     645   1
  -1 -21   2    -727     727  -2
   1  21   2    -727     727   1
  -2 -21   2     211     761  -2
   2  21   2     211     761   1
  -3 -21   2     708     928  -2
   3  21   2     708     928   1
  -4 -21   2     437     941  -2
   4  21   2     437     941   1
   3 -22   2     940     975  -2
  -3  22   2     940     975   1
   2 -22   2     463     825  -2
  -2  22   2     463     825   1
   1 -22   2       2     828  -2
  -1  22   2       2     828   1
   0 -22   2    -749     749  -2
   0  22   2    -749     749   1
  -1 -22   2    -685     685  -2
   1  22   2    -685     685   1
  -2 -22   2    -726     726  -2
   2  22   2    -726     726   1
  -3 -22   2    -657     948  -2
   3  22   2    -657     948   1
   3 -23   2    2492    1128  -2
  -3  23   2    2492    1128   1
   2 -23   2    2413     939  -2
  -2  23   2    2413     939   1
   1 -23   2     232     872  -2
  -1  23   2     232     872   1
   0 -23   2    -290     812  -2
   0  23   2    -290     812   1
  -1 -23   2     412     870  -2
   1  23   2     412     870   1
  -2 -23   2     295     860  -2
   2  23   2     295     860   1
  -3 -23   2    3559    1171  -2
   3  23   2    3559    1171   1
   2 -24   2    1164    1546  -2
  -2  24   2    1164    1546   1
   1 -24   2    -372     894  -2
  -1  24   2    -372     894   1
   0 -24   2     490    1061  -2
   0  24   2     490    1061   1
  -1 -24   2     927     906  -2
   1  24   2     927     906   1
  -2 -24   2    2178     982  -2
   2  24   2    2178     982   1
   1 -25   2     915    1128  -2
  -1  25   2     915    1128   1
   0 -25   2    1588    1153  -2
   0  25   2    1588    1153   1
  -1 -25   2    3300    1207  -2
   1  25   2    3300    1207   1
   7  -1   3    2743     835  -2
  -7   1   3    2743     835   1
   6  -1   3    1209     818  -2
  -6   1   3    1209     818   1
   5  -1   3    -818     818  -2
  -5   1   3    -818     818   1
   4  -1   3   13766    2253  -2
  -4   1   3   13766    2253   1
   3  -1   3  131032    2363  -2
  -3   1   3  131032    2363   1
   2  -1   3    3851     163  -2
  -2   1   3    3851     163   1
   1  -1   3  611655    8328  -2
  -1   1   3  611655    8328   1
   0  -1   3   23648     447  -2
   0   1   3   23648     447   1
  -1  -1   3  125169    4974  -2
   1   1   3  125169    4974   1
  -2  -1   3     842     124  -2
   2   1   3     842     124   1
  -3  -1   3   27177     921  -2
   3   1   3   27177     921   1
  -4  -1   3    1715     241  -2
   4   1   3    1715     241   1
  -5  -1   3    6965     438  -2
   5   1   3    6965     438   1
  -6  -1   3     727     448  -2
   6   1   3     727     448   1
  -7  -1   3      14    1211  -2
   7   1   3      14    1211   1
   7  -2   3    4077     996  -2
  -7   2   3    4077     996   1
   6  -2   3    1628     924  -2
  -6   2   3    1628     924   1
   5  -2   3   -1064    1064  -2
  -5   2   3   -1064    1064   1
   4  -2   3    3097     469  -2
  -4   2   3    3097     469   1
   3  -2   3   19520     526  -2
  -3   2   3   19520     526   1
   2  -2   3   73276    1135  -2
  -2   2   3   73276    1135   1
   1  -2   3  164817    2956  -2
  -1   2   3  164817    2956   1
   0  -2   3  208585    2561  -2
   0   2   3  208585    2561   1
  -1  -2   3   31586     854  -2
   1   2   3   31586     854   1
  -2  -2   3   17582     624  -2
   2   2   3   17582     624   1
  -3  -2   3   10241     364  -2
   3   2   3   10241     364   1
  -4  -2   3   72107    1308  -2
   4   2   3   72107    1308   1
  -5  -2   3    4353     420  -2
   5   2   3    4353     420   1
  -6  -2   3     -56     487  -2
   6   2   3     -56     487   1
  -7  -2   3     942    1237  -2
   7   2   3     942    1237   1
   7  -3   3    4304    1007  -2
  -7   3   3    4304    1007   1
   6  -3   3     968     806  -2
  -6   3   3     968     806   1
   5  -3   3   -1064    1064  -2
  -5   3   3   -1064    1064   1
   4  -3   3    3315     324  -2
  -4   3   3    3315     324   1
   3  -3   3   25631     789  -2
  -3   3   3   25631     789   1
   2  -3   3   80973    1199  -2
  -2   3   3   80973    1199   1
   1  -3   3   23583     695  -2
  -1   3   3   23583     695   1
   0  -3   3  191291    2431  -2
   0   3   3  191291    2431   1
  -1  -3   3   41775     696  -2
   1   3   3   41775     696   1
  -2  -3   3    9215    1072  -2
   2   3   3    9215    1072   1
  -3  -3   3   38701     744  -2
   3   3   3   38701     744   1
  -4  -3   3    7250     388  -2
   4   3   3    7250     388   1
  -5  -3   3    -293     293  -2
   5   3   3    -293     293   1
  -6  -3   3     896     476  -2
   6   3   3     896     476   1
  -7  -3   3     778     995  -2
   7   3   3     778     995   1
   7  -4   3    2547     825  -2
  -7   4   3    2547     825   1
   6  -4   3    2338    1237  -2
  -6   4   3    2338    1237   1
   5  -4   3     -63    1502  -2
  -5   4   3     -63    1502   1
   4  -4   3    6906     470  -2
  -4   4   3    6906     470   1
   3  -4   3   10345     385  -2
  -3   4   3   10345     385   1
   2  -4   3   22046     457  -2
  -2   4   3   22046     457   1
   1  -4   3   24844     967  -2
  -1   4   3   24844     967   1
   0  -4   3  471714    5793  -2
   0   4   3  471714    5793   1
  -1  -4   3  165684    2166  -2
   1   4   3  165684    2166   1
  -2  -4   3    5670     252  -2
   2   4   3    5670     252   1
  -3  -4   3   45568     883  -2
   3   4   3   45568     883   1
  -4  -4   3   19725     610  -2
   4   4   3   19725     610   1
  -5  -4   3    9211     544  -2
   5   4   3    9211     544   1
  -6  -4   3    9379     855  -2
   6   4   3    9379     855   1
  -7  -4   3     260    1492  -2
   7   4   3     260    1492   1
   7  -5   3     667     801  -2
  -7   5   3     667     801   1
   6  -5   3    2760    1185  -2
  -6   5   3    2760    1185   1
   5  -5   3   21791    1248  -2
  -5   5   3   21791    1248   1
   4  -5   3    9717     583  -2
  -4   5   3    9717     583   1
   3  -5   3    7461     258  -2
  -3   5   3    7461     258   1
   2  -5   3     419     152  -2
  -2   5   3     419     152   1
   1  -5   3     760     162  -2
  -1   5   3     760     162   1
   0  -5   3   28383     547  -2
   0   5   3   28383     547   1
  -1  -5   3     259     237  -2
   1   5   3     259     237   1
  -2  -5   3    2580     218  -2
   2   5   3    2580     218   1
  -3  -5   3    2032     218  -2
   3   5   3    2032     218   1
  -4  -5   3     437     267  -2
   4   5   3     437     267   1
  -5  -5   3   50242    1269  -2
   5   5   3   50242    1269   1
  -6  -5   3    7819     954  -2
   6   5   3    7819     954   1
  -7  -5   3    -446     898  -2
   7   5   3    -446     898   1
   7  -6   3     571    1036  -2
  -7   6   3     571    1036   1
   6  -6   3    5654     715  -2
  -6   6   3    5654     715   1
   5  -6   3   49674    1875  -2
  -5   6   3   49674    1875   1
   4  -6   3   44384     882  -2
  -4   6   3   44384     882   1
   3  -6   3    4840     238  -2
  -3   6   3    4840     238   1
   2  -6   3    9726     284  -2
  -2   6   3    9726     284   1
   1  -6   3   18316     917  -2
  -1   6   3   18316     917   1
   0  -6   3  164793    2264  -2
   0   6   3  164793    2264   1
  -1  -6   3  130449    1704  -2
   1   6   3  130449    1704   1
  -2  -6   3    5663     273  -2
   2   6   3    5663     273   1
  -3  -6   3    6742     316  -2
   3   6   3    6742     316   1
  -4  -6   3   20184     676  -2
   4   6   3   20184     676   1
  -5  -6   3   19620    1227  -2
   5   6   3   19620    1227   1
  -6  -6   3    7036     818  -2
   6   6   3    7036     818   1
  -7  -6   3      28     932  -2
   7   6   3      28     932   1
   7  -7   3     405    1229  -2
  -7   7   3     405    1229   1
   6  -7   3     682     611  -2
  -6   7   3     682     611   1
   5  -7   3    7798     890  -2
  -5   7   3    7798     890   1
   4  -7   3    5662     283  -2
  -4   7   3    5662     283   1
   3  -7   3   19649     481  -2
  -3   7   3   19649     481   1
   2  -7   3   70379    1160  -2
  -2   7   3   70379    1160   1
   1  -7   3   68661    1105  -2
  -1   7   3   68661    1105   1
   0  -7   3    1522     189  -2
   0   7   3    1522     189   1
  -1  -7   3   12418     665  -2
   1   7   3   12418     665   1
  -2  -7   3   29227     586  -2
   2   7   3   29227     586   1
  -3  -7   3    4097     286  -2
   3   7   3    4097     286   1
  -4  -7   3    6647     474  -2
   4   7   3    6647     474   1
  -5  -7   3     -97     493  -2
   5   7   3     -97     493   1
  -6  -7   3    -166     578  -2
   6   7   3    -166     578   1
  -7  -7   3    1510    2034  -2
   7   7   3    1510    2034   1
   7  -8   3    -932    1034  -2
  -7   8   3    -932    1034   1
   6  -8   3     864     675  -2
  -6   8   3     864     675   1
   5  -8   3    -574     574  -2
  -5   8   3    -574     574   1
   4  -8   3    1945     252  -2
  -4   8   3    1945     252   1
   3  -8   3     782     204  -2
  -3   8   3     782     204   1
   2  -8   3   18276     503  -2
  -2   8   3   18276     503   1
   1  -8   3   31794     666  -2
  -1   8   3   31794     666   1
   0  -8   3   49283     867  -2
   0   8   3   49283     867   1
  -1  -8   3    4486     293  -2
   1   8   3    4486     293   1
  -2  -8   3    9714     393  -2
   2   8   3    9714     393   1
  -3  -8   3    2751     298  -2
   3   8   3    2751     298   1
  -4  -8   3    2715     363  -2
   4   8   3    2715     363   1
  -5  -8   3     211     718  -2
   5   8   3     211     718   1
  -6  -8   3     666     686  -2
   6   8   3     666     686   1
  -7  -8   3    -334    2753  -2
   7   8   3    -334    2753   1
   7  -9   3     813    1940  -2
  -7   9   3     813    1940   1
   6  -9   3    4540     967  -2
  -6   9   3    4540     967   1
   5  -9   3   13025     603  -2
  -5   9   3   13025     603   1
   4  -9   3    5157     340  -2
  -4   9   3    5157     340   1
   3  -9   3    5806     337  -2
  -3   9   3    5806     337   1
   2  -9   3   84230    1384  -2
  -2   9   3   84230    1384   1
   1  -9   3    2150     312  -2
  -1   9   3    2150     312   1
   0  -9   3    8160     372  -2
   0   9   3    8160     372   1
  -1  -9   3   16825     567  -2
   1   9   3   16825     567   1
  -2  -9   3  108901    1636  -2
   2   9   3  108901    1636   1
  -3  -9   3     379     277  -2
   3   9   3     379     277   1
  -4  -9   3   17632     817  -2
   4   9   3   17632     817   1
  -5  -9   3   15274    1052  -2
   5   9   3   15274    1052   1
  -6  -9   3    1063     714  -2
   6   9   3    1063     714   1
  -7  -9   3    -208    1116  -2
   7   9   3    -208    1116   1
   6 -10   3     543     748  -2
  -6  10   3     543     748   1
   5 -10   3   21871    1113  -2
  -5  10   3   21871    1113   1
   4 -10   3   12309     647  -2
  -4  10   3   12309     647   1
   3 -10   3    1944     251  -2
  -3  10   3    1944     251   1
   2 -10   3    1285     260  -2
  -2  10   3    1285     260   1
   1 -10   3    7984     420  -2
  -1  10   3    7984     420   1
   0 -10   3    4917     313  -2
   0  10   3    4917     313   1
  -1 -10   3   63567    1102  -2
   1  10   3   63567    1102   1
  -2 -10   3     230     269  -2
   2  10   3     230     269   1
  -3 -10   3      79     297  -2
   3  10   3      79     297   1
  -4 -10   3   19447     856  -2
   4  10   3   19447     856   1
  -5 -10   3    4811     721  -2
   5  10   3    4811     721   1
  -6 -10   3     820     712  -2
   6  10   3     820     712   1
   6 -11   3    3784    1556  -2
  -6  11   3    3784    1556   1
   5 -11   3     338     735  -2
  -5  11   3     338     735   1
   4 -11   3    4714     401  -2
  -4  11   3    4714     401   1
   3 -11   3    6810     461  -2
  -3  11   3    6810     461   1
   2 -11   3   13401     658  -2
  -2  11   3   13401     658   1
   1 -11   3    1400     259  -2
  -1  11   3    1400     259   1
   0 -11   3     345     205  -2
   0  11   3     345     205   1
  -1 -11   3    1076     277  -2
   1  11   3    1076     277   1
  -2 -11   3    3044     365  -2
   2  11   3    3044     365   1
  -3 -11   3     270     329  -2
   3  11   3     270     329   1
  -4 -11   3    4737     493  -2
   4  11   3    4737     493   1
  -5 -11   3    5384     767  -2
   5  11   3    5384     767   1
  -6 -11   3    -389     692  -2
   6  11   3    -389     692   1
   6 -12   3     479    1006  -2
  -6  12   3     479    1006   1
   5 -12   3     346     723  -2
  -5  12   3     346     723   1
   4 -12   3    1459     383  -2
  -4  12   3    1459     383   1
   3 -12   3      33     354  -2
  -3  12   3      33     354   1
   2 -12   3    7307     563  -2
  -2  12   3    7307     563   1
   1 -12   3    7785     499  -2
  -1  12   3    7785     499   1
   0 -12   3    7407     436  -2
   0  12   3    7407     436   1
  -1 -12   3   17219     693  -2
   1  12   3   17219     693   1
  -2 -12   3     879     330  -2
   2  12   3     879     330   1
  -3 -12   3    3855     445  -2
   3  12   3    3855     445   1
  -4 -12   3    3979     498  -2
   4  12   3    3979     498   1
  -5 -12   3    3691    1483  -2
   5  12   3    3691    1483   1
  -6 -12   3     133    1329  -2
   6  12   3     133    1329   1
   6 -13   3    2617    1203  -2
  -6  13   3    2617    1203   1
   5 -13   3      10    1129  -2
  -5  13   3      10    1129   1
   4 -13   3    -331     477  -2
  -4  13   3    -331     477   1
   3 -13   3    -307     349  -2
  -3  13   3    -307     349   1
   2 -13   3    3378     500  -2
  -2  13   3    3378     500   1
   1 -13   3    1515     372  -2
  -1  13   3    1515     372   1
   0 -13   3    6371     477  -2
   0  13   3    6371     477   1
  -1 -13   3    9379     578  -2
   1  13   3    9379     578   1
  -2 -13   3     674     364  -2
   2  13   3     674     364   1
  -3 -13   3    -428     428  -2
   3  13   3    -428     428   1
  -4 -13   3    2878     793  -2
   4  13   3    2878     793   1
  -5 -13   3     911     921  -2
   5  13   3     911     921   1
  -6 -13   3     556    1385  -2
   6  13   3     556    1385   1
   6 -14   3    1393    1118  -2
  -6  14   3    1393    1118   1
   5 -14   3     618     753  -2
  -5  14   3     618     753   1
   4 -14   3    1651     628  -2
  -4  14   3    1651     628   1
   3 -14   3     527     420  -2
  -3  14   3     527     420   1
   2 -14   3     628     450  -2
  -2  14   3     628     450   1
   1 -14   3    6509     569  -2
  -1  14   3    6509     569   1
   0 -14   3    1914     496  -2
   0  14   3    1914     496   1
  -1 -14   3     858     409  -2
   1  14   3     858     409   1
  -2 -14   3     439     407  -2
   2  14   3     439     407   1
  -3 -14   3    -492     492  -2
   3  14   3    -492     492   1
  -4 -14   3    1646     630  -2
   4  14   3    1646     630   1
  -5 -14   3    -412    1030  -2
   5  14   3    -412    1030   1
  -6 -14   3    -485     944  -2
   6  14   3    -485     944   1
   6 -15   3    -813     973  -2
  -6  15   3    -813     973   1
   5 -15   3    1351     839  -2
  -5  15   3    1351     839   1
   4 -15   3   13077    1034  -2
  -4  15   3   13077    1034   1
   3 -15   3     798     475  -2
  -3  15   3     798     475   1
   2 -15   3     671     512  -2
  -2  15   3     671     512   1
   1 -15   3   13642    1002  -2
  -1  15   3   13642    1002   1
   0 -15   3   23336     985  -2
   0  15   3   23336     985   1
  -1 -15   3   38282    1457  -2
   1  15   3   38282    1457   1
  -2 -15   3    4871     627  -2
   2  15   3    4871     627   1
  -3 -15   3    -519     519  -2
   3  15   3    -519     519   1
  -4 -15   3    -345     690  -2
   4  15   3    -345     690   1
  -5 -15   3    1970    2175  -2
   5  15   3    1970    2175   1
  -6 -15   3     655     981  -2
   6  15   3     655     981   1
   5 -16   3    -657     816  -2
  -5  16   3    -657     816   1
   4 -16   3    1733     981  -2
  -4  16   3    1733     981   1
   3 -16   3     287     536  -2
  -3  16   3     287     536   1
   2 -16   3    1977     607  -2
  -2  16   3    1977     607   1
   1 -16   3   32139    2162  -2
  -1  16   3   32139    2162   1
   0 -16   3  107408    2924  -2
   0  16   3  107408    2924   1
  -1 -16   3   26736    2415  -2
   1  16   3   26736    2415   1
  -2 -16   3   34316    1390  -2
   2  16   3   34316    1390   1
  -3 -16   3    2857     698  -2
   3  16   3    2857     698   1
  -4 -16   3    -584     825  -2
   4  16   3    -584     825   1
  -5 -16   3    1475    1039  -2
   5  16   3    1475    1039   1
   5 -17   3     629     910  -2
  -5  17   3     629     910   1
   4 -17   3     857     678  -2
  -4  17   3     857     678   1
   3 -17   3    2423     786  -2
  -3  17   3    2423     786   1
   2 -17   3     930     615  -2
  -2  17   3     930     615   1
   1 -17   3    9884     887  -2
  -1  17   3    9884     887   1
   0 -17   3    7098     889  -2
   0  17   3    7098     889   1
  -1 -17   3     417     836  -2
   1  17   3     417     836   1
  -2 -17   3    5796     827  -2
   2  17   3    5796     827   1
  -3 -17   3    -391     756  -2
   3  17   3    -391     756   1
  -4 -17   3    1916     815  -2
   4  17   3    1916     815   1
  -5 -17   3     811     938  -2
   5  17   3     811     938   1
   5 -18   3    1171     975  -2
  -5  18   3    1171     975   1
   4 -18   3     112     681  -2
  -4  18   3     112     681   1
   3 -18   3    -246     579  -2
  -3  18   3    -246     579   1
   2 -18   3    4868     860  -2
  -2  18   3    4868     860   1
   1 -18   3    9522     901  -2
  -1  18   3    9522     901   1
   0 -18   3    6993     911  -2
   0  18   3    6993     911   1
  -1 -18   3    2224     658  -2
   1  18   3    2224     658   1
  -2 -18   3    -366     792  -2
   2  18   3    -366     792   1
  -3 -18   3    1461     723  -2
   3  18   3    1461     723   1
  -4 -18   3     799     803  -2
   4  18   3     799     803   1
  -5 -18   3     744     837  -2
   5  18   3     744     837   1
   5 -19   3    1502    1877  -2
  -5  19   3    1502    1877   1
   4 -19   3     300     844  -2
  -4  19   3     300     844   1
   3 -19   3    -312     937  -2
  -3  19   3    -312     937   1
   2 -19   3     134     760  -2
  -2  19   3     134     760   1
   1 -19   3    1072     686  -2
  -1  19   3    1072     686   1
   0 -19   3    -368     632  -2
   0  19   3    -368     632   1
  -1 -19   3    -636     636  -2
   1  19   3    -636     636   1
  -2 -19   3      91     742  -2
   2  19   3      91     742   1
  -3 -19   3    1204     770  -2
   3  19   3    1204     770   1
  -4 -19   3    1259     729  -2
   4  19   3    1259     729   1
   4 -20   3    2008     919  -2
  -4  20   3    2008     919   1
   3 -20   3    -287     697  -2
  -3  20   3    -287     697   1
   2 -20   3    -372     873  -2
  -2  20   3    -372     873   1
   1 -20   3    1088    1024  -2
  -1  20   3    1088    1024   1
   0 -20   3    -155     626  -2
   0  20   3    -155     626   1
  -1 -20   3     679     788  -2
   1  20   3     679     788   1
  -2 -20   3    1637     829  -2
   2  20   3    1637     829   1
  -3 -20   3     261     763  -2
   3  20   3     261     763   1
  -4 -20   3    1427     754  -2
   4  20   3    1427     754   1
   4 -21   3     681    1076  -2
  -4  21   3     681    1076   1
   3 -21   3     -30     739  -2
  -3  21   3     -30     739   1
   2 -21   3    -256     770  -2
  -2  21   3    -256     770   1
   1 -21   3    -770     814  -2
  -1  21   3    -770     814   1
   0 -21   3     363     728  -2
   0  21   3     363     728   1
  -1 -21   3     348     781  -2
   1  21   3     348     781   1
  -2 -21   3    -308     779  -2
   2  21   3    -308     779   1
  -3 -21   3    1025     913  -2
   3  21   3    1025     913   1
  -4 -21   3    1553     818  -2
   4  21   3    1553     818   1
   3 -22   3      21     958  -2
  -3  22   3      21     958   1
   2 -22   3    -744     800  -2
  -2  22   3    -744     800   1
   1 -22   3    -788     788  -2
  -1  22   3    -788     788   1
   0 -22   3    -721     721  -2
   0  22   3    -721     721   1
  -1 -22   3    -476     782  -2
   1  22   3    -476     782   1
  -2 -22   3      56     773  -2
   2  22   3      56     773   1
  -3 -22   3    1280     979  -2
   3  22   3    1280     979   1
   3 -23   3    1766    1255  -2
  -3  23   3    1766    1255   1
   2 -23   3    2322    1139  -2
  -2  23   3    2322    1139   1
   1 -23   3     582     930  -2
  -1  23   3     582     930   1
   0 -23   3    -905     960  -2
   0  23   3    -905     960   1
  -1 -23   3       4     831  -2
   1  23   3       4     831   1
  -2 -23   3     478     873  -2
   2  23   3     478     873   1
  -3 -23   3    3307    1327  -2
   3  23   3    3307    1327   1
   2 -24   3    2468    1231  -2
  -2  24   3    2468    1231   1
   1 -24   3     105     923  -2
  -1  24   3     105     923   1
   0 -24   3     849    1090  -2
   0  24   3     849    1090   1
  -1 -24   3    -216     882  -2
   1  24   3    -216     882   1
  -2 -24   3    1161     960  -2
   2  24   3    1161     960   1
   1 -25   3    1086    1635  -2
  -1  25   3    1086    1635   1
   0 -25   3     -45    1119  -2
   0  25   3     -45    1119   1
  -1 -25   3    6983    2057  -2
   1  25   3    6983    2057   1
   7   0   4    1968     911  -2
  -7   0   4    1968     911   1
   6   0   4    -457    1877  -2
  -6   0   4    -457    1877   1
   5   0   4   -1189    1189  -2
  -5   0   4   -1189    1189   1
   4   0   4   16845    1744  -2
  -4   0   4   16845    1744   1
   3   0   4    6171     496  -2
  -3   0   4    6171     496   1
   2   0   4   12244     468  -2
  -2   0   4   12244     468   1
   1   0   4  778241   32789  -2
  -1   0   4  778241   32789   1
   0   0   4 5991192   98054  -2
   0   0   4 5991192   98054   1
  -1   0   4 5184615   89777  -2
   1   0   4 5184615   89777   1
  -2   0   4    1958     311  -2
   2   0   4    1958     311   1
  -3   0   4  100897    2097  -2
   3   0   4  100897    2097   1
  -4   0   4    2767     502  -2
   4   0   4    2767     502   1
  -5   0   4     -98     376  -2
   5   0   4     -98     376   1
  -6   0   4    -407     821  -2
   6   0   4    -407     821   1
  -7   0   4    -420     697  -2
   7   0   4    -420     697   1
   7  -1   4    3208     732  -2
  -7   1   4    3208     732   1
   6  -1   4     101     671  -2
  -6   1   4     101     671   1
   5  -1   4    -680     882  -2
  -5   1   4    -680     882   1
   4  -1   4   30187    2367  -2
  -4   1   4   30187    2367   1
   3  -1   4   20198     438  -2
  -3   1   4   20198     438   1
   2  -1   4   42850     893  -2
  -2   1   4   42850     893   1
   1  -1   4 2148593   33401  -2
  -1   1   4 2148593   33401   1
   0  -1   4 2342436   28976  -2
   0   1   4 2342436   28976   1
  -1  -1   4  168201   10700  -2
   1   1   4  168201   10700   1
  -2  -1   4   84211    1293  -2
   2   1   4   84211    1293   1
  -3  -1   4    9640     359  -2
   3   1   4    9640     359   1
  -4  -1   4    4015     321  -2
   4   1   4    4015     321   1
  -5  -1   4    4023     364  -2
   5   1   4    4023     364   1
  -6  -1   4    6637     818  -2
   6   1   4    6637     818   1
  -7  -1   4     512     766  -2
   7   1   4     512     766   1
   7  -2   4    2198     666  -2
  -7   2   4    2198     666   1
   6  -2   4    2533     867  -2
  -6   2   4    2533     867   1
   5  -2   4     321     900  -2
  -5   2   4     321     900   1
   4  -2   4    4072     377  -2
  -4   2   4    4072     377   1
   3  -2   4     535     106  -2
  -3   2   4     535     106   1
   2  -2   4      19      72  -2
  -2   2   4      19      72   1
   1  -2   4   12848     662  -2
  -1   2   4   12848     662   1
   0  -2   4  174176    2651  -2
   0   2   4  174176    2651   1
  -1  -2   4   97079    1349  -2
   1   2   4   97079    1349   1
  -2  -2   4      24     171  -2
   2   2   4      24     171   1
  -3  -2   4   10928     379  -2
   3   2   4   10928     379   1
  -4  -2   4   21693     726  -2
   4   2   4   21693     726   1
  -5  -2   4    3462     394  -2
   5   2   4    3462     394   1
  -6  -2   4    3371     721  -2
   6   2   4    3371     721   1
  -7  -2   4     -27     795  -2
   7   2   4     -27     795   1
   7  -3   4    3007     785  -2
  -7   3   4    3007     785   1
   6  -3   4    4878     977  -2
  -6   3   4    4878     977   1
   5  -3   4    3399    1148  -2
  -5   3   4    3399    1148   1
   4  -3   4     980     226  -2
  -4   3   4     980     226   1
   3  -3   4    6813     806  -2
  -3   3   4    6813     806   1
   2  -3   4     743     127  -2
  -2   3   4     743     127   1
   1  -3   4    1312     254  -2
  -1   3   4    1312     254   1
   0  -3   4  248818    3083  -2
   0   3   4  248818    3083   1
  -1  -3   4   23741     675  -2
   1   3   4   23741     675   1
  -2  -3   4    4646     242  -2
   2   3   4    4646     242   1
  -3  -3   4   77663    1426  -2
   3   3   4   77663    1426   1
  -4  -3   4    3423     348  -2
   4   3   4    3423     348   1
  -5  -3   4    2764     421  -2
   5   3   4    2764     421   1
  -6  -3   4    7689     876  -2
   6   3   4    7689     876   1
  -7  -3   4     406     863  -2
   7   3   4     406     863   1
   7  -4   4    5416    1089  -2
  -7   4   4    5416    1089   1
   6  -4   4    1292     861  -2
  -6   4   4    1292     861   1
   5  -4   4    2894     902  -2
  -5   4   4    2894     902   1
   4  -4   4    4843    1130  -2
  -4   4   4    4843    1130   1
   3  -4   4    3550     198  -2
  -3   4   4    3550     198   1
   2  -4   4    1311     222  -2
  -2   4   4    1311     222   1
   1  -4   4   12570     429  -2
  -1   4   4   12570     429   1
   0  -4   4   19530     492  -2
   0   4   4   19530     492   1
  -1  -4   4    1303     184  -2
   1   4   4    1303     184   1
  -2  -4   4   18036     474  -2
   2   4   4   18036     474   1
  -3  -4   4    2886     282  -2
   3   4   4    2886     282   1
  -4  -4   4     865     310  -2
   4   4   4     865     310   1
  -5  -4   4   27620     901  -2
   5   4   4   27620     901   1
  -6  -4   4    5054     785  -2
   6   4   4    5054     785   1
  -7  -4   4     957     901  -2
   7   4   4     957     901   1
   7  -5   4    2318     916  -2
  -7   5   4    2318     916   1
   6  -5   4    1738     930  -2
  -6   5   4    1738     930   1
   5  -5   4   12486     798  -2
  -5   5   4   12486     798   1
   4  -5   4   40170    1158  -2
  -4   5   4   40170    1158   1
   3  -5   4    3240     309  -2
  -3   5   4    3240     309   1
   2  -5   4    2767     190  -2
  -2   5   4    2767     190   1
   1  -5   4    9381     324  -2
  -1   5   4    9381     324   1
   0  -5   4   37459     651  -2
   0   5   4   37459     651   1
  -1  -5   4   35935     656  -2
   1   5   4   35935     656   1
  -2  -5   4    3504     270  -2
   2   5   4    3504     270   1
  -3  -5   4   31752     666  -2
   3   5   4   31752     666   1
  -4  -5   4    1754     536  -2
   4   5   4    1754     536   1
  -5  -5   4    6440     527  -2
   5   5   4    6440     527   1
  -6  -5   4   14756    1388  -2
   6   5   4   14756    1388   1
  -7  -5   4    3367    1384  -2
   7   5   4    3367    1384   1
   7  -6   4     386    1030  -2
  -7   6   4     386    1030   1
   6  -6   4   13535     935  -2
  -6   6   4   13535     935   1
   5  -6   4   12320    1631  -2
  -5   6   4   12320    1631   1
   4  -6   4    7135     336  -2
  -4   6   4    7135     336   1
   3  -6   4   55392     932  -2
  -3   6   4   55392     932   1
   2  -6   4   19714     487  -2
  -2   6   4   19714     487   1
   1  -6   4   55348     889  -2
  -1   6   4   55348     889   1
   0  -6   4     835     176  -2
   0   6   4     835     176   1
  -1  -6   4   13529     428  -2
   1   6   4   13529     428   1
  -2  -6   4   41453     786  -2
   2   6   4   41453     786   1
  -3  -6   4   20505     546  -2
   3   6   4   20505     546   1
  -4  -6   4     882     337  -2
   4   6   4     882     337   1
  -5  -6   4    1091     517  -2
   5   6   4    1091     517   1
  -6  -6   4    3052    1014  -2
   6   6   4    3052    1014   1
  -7  -6   4    2621    1101  -2
   7   6   4    2621    1101   1
   7  -7   4     745    1609  -2
  -7   7   4     745    1609   1
   6  -7   4    2379     661  -2
  -6   7   4    2379     661   1
   5  -7   4    2155     674  -2
  -5   7   4    2155     674   1
   4  -7   4   10476     368  -2
  -4   7   4   10476     368   1
   3  -7   4    4349     384  -2
  -3   7   4    4349     384   1
   2  -7   4   74792    1176  -2
  -2   7   4   74792    1176   1
   1  -7   4  300212    3821  -2
  -1   7   4  300212    3821   1
   0  -7   4     642     170  -2
   0   7   4     642     170   1
  -1  -7   4   28799    1045  -2
   1   7   4   28799    1045   1
  -2  -7   4  107193    1531  -2
   2   7   4  107193    1531   1
  -3  -7   4   53686    1016  -2
   3   7   4   53686    1016   1
  -4  -7   4    2449     381  -2
   4   7   4    2449     381   1
  -5  -7   4    2778     661  -2
   5   7   4    2778     661   1
  -6  -7   4    1161     683  -2
   6   7   4    1161     683   1
  -7  -7   4    -257    1193  -2
   7   7   4    -257    1193   1
   7  -8   4     -28    2253  -2
  -7   8   4     -28    2253   1
   6  -8   4    8149    1093  -2
  -6   8   4    8149    1093   1
   5  -8   4   15149    1210  -2
  -5   8   4   15149    1210   1
   4  -8   4   15911    1125  -2
  -4   8   4   15911    1125   1
   3  -8   4   47128     818  -2
  -3   8   4   47128     818   1
   2  -8   4  224275    3080  -2
  -2   8   4  224275    3080   1
   1  -8   4   51630    1261  -2
  -1   8   4   51630    1261   1
   0  -8   4  148885    2130  -2
   0   8   4  148885    2130   1
  -1  -8   4  320506    4125  -2
   1   8   4  320506    4125   1
  -2  -8   4   25649    1739  -2
   2   8   4   25649    1739   1
  -3  -8   4   49089     988  -2
   3   8   4   49089     988   1
  -4  -8   4  143524    2349  -2
   4   8   4  143524    2349   1
  -5  -8   4    3579     777  -2
   5   8   4    3579     777   1
  -6  -8   4     280     641  -2
   6   8   4     280     641   1
  -7  -8   4    3005    1727  -2
   7   8   4    3005    1727   1
   7  -9   4   -2253    2253  -2
  -7   9   4   -2253    2253   1
   6  -9   4    4156     861  -2
  -6   9   4    4156     861   1
   5  -9   4    7438     606  -2
  -5   9   4    7438     606   1
   4  -9   4   14560     502  -2
  -4   9   4   14560     502   1
   3  -9   4   16502     757  -2
  -3   9   4   16502     757   1
   2  -9   4    7810     410  -2
  -2   9   4    7810     410   1
   1  -9   4    7469     462  -2
  -1   9   4    7469     462   1
   0  -9   4    4263     328  -2
   0   9   4    4263     328   1
  -1  -9   4   36295     743  -2
   1   9   4   36295     743   1
  -2  -9   4   19674     684  -2
   2   9   4   19674     684   1
  -3  -9   4   60648    1223  -2
   3   9   4   60648    1223   1
  -4  -9   4    4628     438  -2
   4   9   4    4628     438   1
  -5  -9   4   10747     921  -2
   5   9   4   10747     921   1
  -6  -9   4    4035    1030  -2
   6   9   4    4035    1030   1
   6 -10   4    1482     752  -2
  -6  10   4    1482     752   1
   5 -10   4   11090     821  -2
  -5  10   4   11090     821   1
   4 -10   4   31345     914  -2
  -4  10   4   31345     914   1
   3 -10   4   48125    1033  -2
  -3  10   4   48125    1033   1
   2 -10   4    6108     422  -2
  -2  10   4    6108     422   1
   1 -10   4     194     180  -2
  -1  10   4     194     180   1
   0 -10   4   26907     648  -2
   0  10   4   26907     648   1
  -1 -10   4     607     243  -2
   1  10   4     607     243   1
  -2 -10   4   33014     848  -2
   2  10   4   33014     848   1
  -3 -10   4    6406     636  -2
   3  10   4    6406     636   1
  -4 -10   4   29562     896  -2
   4  10   4   29562     896   1
  -5 -10   4    5634    1045  -2
   5  10   4    5634    1045   1
  -6 -10   4    3424     963  -2
   6  10   4    3424     963   1
   6 -11   4    5111    1878  -2
  -6  11   4    5111    1878   1
   5 -11   4     582     509  -2
  -5  11   4     582     509   1
   4 -11   4    2582     391  -2
  -4  11   4    2582     391   1
   3 -11   4    7934     469  -2
  -3  11   4    7934     469   1
   2 -11   4    2200     369  -2
  -2  11   4    2200     369   1
   1 -11   4    9394     451  -2
  -1  11   4    9394     451   1
   0 -11   4   29830     708  -2
   0  11   4   29830     708   1
  -1 -11   4     956     280  -2
   1  11   4     956     280   1
  -2 -11   4    3997     393  -2
   2  11   4    3997     393   1
  -3 -11   4    3633     476  -2
   3  11   4    3633     476   1
  -4 -11   4   13142     681  -2
   4  11   4   13142     681   1
  -5 -11   4    7622     925  -2
   5  11   4    7622     925   1
  -6 -11   4     901     813  -2
   6  11   4     901     813   1
   6 -12   4    4740    2231  -2
  -6  12   4    4740    2231   1
   5 -12   4    -280     840  -2
  -5  12   4    -280     840   1
   4 -12   4     638     360  -2
  -4  12   4     638     360   1
   3 -12   4    2164     371  -2
  -3  12   4    2164     371   1
   2 -12   4     731     340  -2
  -2  12   4     731     340   1
   1 -12   4     375     253  -2
  -1  12   4     375     253   1
   0 -12   4    3546     348  -2
   0  12   4    3546     348   1
  -1 -12   4    2321     357  -2
   1  12   4    2321     357   1
  -2 -12   4    1120     356  -2
   2  12   4    1120     356   1
  -3 -12   4    -355     411  -2
   3  12   4    -355     411   1
  -4 -12   4     264     402  -2
   4  12   4     264     402   1
  -5 -12   4    3728     771  -2
   5  12   4    3728     771   1
  -6 -12   4    -496     876  -2
   6  12   4    -496     876   1
   6 -13   4    3013    1213  -2
  -6  13   4    3013    1213   1
   5 -13   4    1216     643  -2
  -5  13   4    1216     643   1
   4 -13   4    -238     519  -2
  -4  13   4    -238     519   1
   3 -13   4    1915     425  -2
  -3  13   4    1915     425   1
   2 -13   4       9     383  -2
  -2  13   4       9     383   1
   1 -13   4    1107     363  -2
  -1  13   4    1107     363   1
   0 -13   4   26809     874  -2
   0  13   4   26809     874   1
  -1 -13   4     637     322  -2
   1  13   4     637     322   1
  -2 -13   4    -214     336  -2
   2  13   4    -214     336   1
  -3 -13   4    1631     501  -2
   3  13   4    1631     501   1
  -4 -13   4     822     569  -2
   4  13   4     822     569   1
  -5 -13   4    3063    1219  -2
   5  13   4    3063    1219   1
  -6 -13   4    -590    1255  -2
   6  13   4    -590    1255   1
   6 -14   4    1205    1215  -2
  -6  14   4    1205    1215   1
   5 -14   4    -139     943  -2
  -5  14   4    -139     943   1
   4 -14   4      26     732  -2
  -4  14   4      26     732   1
   3 -14   4    -364     364  -2
  -3  14   4    -364     364   1
   2 -14   4    1541     497  -2
  -2  14   4    1541     497   1
   1 -14   4    1692     437  -2
  -1  14   4    1692     437   1
   0 -14   4    1621     393  -2
   0  14   4    1621     393   1
  -1 -14   4    1542     522  -2
   1  14   4    1542     522   1
  -2 -14   4    3675     644  -2
   2  14   4    3675     644   1
  -3 -14   4    -418     418  -2
   3  14   4    -418     418   1
  -4 -14   4    3297     705  -2
   4  14   4    3297     705   1
  -5 -14   4     853    1208  -2
   5  14   4     853    1208   1
  -6 -14   4     141     918  -2
   6  14   4     141     918   1
   6 -15   4    1502    1564  -2
  -6  15   4    1502    1564   1
   5 -15   4     730    1075  -2
  -5  15   4     730    1075   1
   4 -15   4    9761     929  -2
  -4  15   4    9761     929   1
   3 -15   4    5139     617  -2
  -3  15   4    5139     617   1
   2 -15   4    9250     774  -2
  -2  15   4    9250     774   1
   1 -15   4   35964    1220  -2
  -1  15   4   35964    1220   1
   0 -15   4   34905    1251  -2
   0  15   4   34905    1251   1
  -1 -15   4   16066    1859  -2
   1  15   4   16066    1859   1
  -2 -15   4    6681     866  -2
   2  15   4    6681     866   1
  -3 -15   4    1286     618  -2
   3  15   4    1286     618   1
  -4 -15   4     420     614  -2
   4  15   4     420     614   1
  -5 -15   4     640    1095  -2
   5  15   4     640    1095   1
  -6 -15   4   -1690    1690  -2
   6  15   4   -1690    1690   1
   5 -16   4    1622     786  -2
  -5  16   4    1622     786   1
   4 -16   4     957     673  -2
  -4  16   4     957     673   1
   3 -16   4     230     559  -2
  -3  16   4     230     559   1
   2 -16   4     113     570  -2
  -2  16   4     113     570   1
   1 -16   4   31764    1506  -2
  -1  16   4   31764    1506   1
   0 -16   4   16098     952  -2
   0  16   4   16098     952   1
  -1 -16   4   16187    1867  -2
   1  16   4   16187    1867   1
  -2 -16   4   10910     925  -2
   2  16   4   10910     925   1
  -3 -16   4    3904     705  -2
   3  16   4    3904     705   1
  -4 -16   4     378     687  -2
   4  16   4     378     687   1
  -5 -16   4    1455     985  -2
   5  16   4    1455     985   1
   5 -17   4     966     803  -2
  -5  17   4     966     803   1
   4 -17   4     896     681  -2
  -4  17   4     896     681   1
   3 -17   4     607     697  -2
  -3  17   4     607     697   1
   2 -17   4    1012     678  -2
  -2  17   4    1012     678   1
   1 -17   4   16357    1544  -2
  -1  17   4   16357    1544   1
   0 -17   4   66013    2827  -2
   0  17   4   66013    2827   1
  -1 -17   4     533     700  -2
   1  17   4     533     700   1
  -2 -17   4      35     624  -2
   2  17   4      35     624   1
  -3 -17   4     805     669  -2
   3  17   4     805     669   1
  -4 -17   4     120     732  -2
   4  17   4     120     732   1
  -5 -17   4     763     983  -2
   5  17   4     763     983   1
   5 -18   4    4087    1129  -2
  -5  18   4    4087    1129   1
   4 -18   4     183     831  -2
  -4  18   4     183     831   1
   3 -18   4    -182     895  -2
  -3  18   4    -182     895   1
   2 -18   4    4895     893  -2
  -2  18   4    4895     893   1
   1 -18   4     679     781  -2
  -1  18   4     679     781   1
   0 -18   4    3293     497  -2
   0  18   4    3293     497   1
  -1 -18   4    -552     625  -2
   1  18   4    -552     625   1
  -2 -18   4    2939     683  -2
   2  18   4    2939     683   1
  -3 -18   4    2993     688  -2
   3  18   4    2993     688   1
  -4 -18   4     617     839  -2
   4  18   4     617     839   1
  -5 -18   4     761     959  -2
   5  18   4     761     959   1
   4 -19   4     813     880  -2
  -4  19   4     813     880   1
   3 -19   4    -698     743  -2
  -3  19   4    -698     743   1
   2 -19   4    -737     737  -2
  -2  19   4    -737     737   1
   1 -19   4    1054     785  -2
  -1  19   4    1054     785   1
   0 -19   4    -627     627  -2
   0  19   4    -627     627   1
  -1 -19   4    -293     470  -2
   1  19   4    -293     470   1
  -2 -19   4    -612     612  -2
   2  19   4    -612     612   1
  -3 -19   4    1133     663  -2
   3  19   4    1133     663   1
  -4 -19   4     517     699  -2
   4  19   4     517     699   1
   4 -20   4    1306     919  -2
  -4  20   4    1306     919   1
   3 -20   4    -198     769  -2
  -3  20   4    -198     769   1
   2 -20   4     -88     747  -2
  -2  20   4     -88     747   1
   1 -20   4    -461     983  -2
  -1  20   4    -461     983   1
   0 -20   4     -98     790  -2
   0  20   4     -98     790   1
  -1 -20   4     778     536  -2
   1  20   4     778     536   1
  -2 -20   4     830     587  -2
   2  20   4     830     587   1
  -3 -20   4    1496     686  -2
   3  20   4    1496     686   1
  -4 -20   4     655     754  -2
   4  20   4     655     754   1
   4 -21   4    1694    1292  -2
  -4  21   4    1694    1292   1
   3 -21   4    1243     903  -2
  -3  21   4    1243     903   1
   2 -21   4     848     830  -2
  -2  21   4     848     830   1
   1 -21   4   -1133    1133  -2
  -1  21   4   -1133    1133   1
   0 -21   4    -713     713  -2
   0  21   4    -713     713   1
  -1 -21   4    -678     708  -2
   1  21   4    -678     708   1
  -2 -21   4     508     605  -2
   2  21   4     508     605   1
  -3 -21   4     981     731  -2
   3  21   4     981     731   1
  -4 -21   4    1189    2253  -2
   4  21   4    1189    2253   1
   3 -22   4     460     966  -2
  -3  22   4     460     966   1
   2 -22   4     709     890  -2
  -2  22   4     709     890   1
   1 -22   4    -839     839  -2
  -1  22   4    -839     839   1
   0 -22   4    -890     890  -2
   0  22   4    -890     890   1
  -1 -22   4     375     821  -2
   1  22   4     375     821   1
  -2 -22   4    1094     859  -2
   2  22   4    1094     859   1
  -3 -22   4     314     977  -2
   3  22   4     314     977   1
   2 -23   4    -441     937  -2
  -2  23   4    -441     937   1
   1 -23   4     372     920  -2
  -1  23   4     372     920   1
   0 -23   4     878    1061  -2
   0  23   4     878    1061   1
  -1 -23   4    1515     927  -2
   1  23   4    1515     927   1
  -2 -23   4     -98     883  -2
   2  23   4     -98     883   1
   2 -24   4    3442    2503  -2
  -2  24   4    3442    2503   1
   1 -24   4    -963     963  -2
  -1  24   4    -963     963   1
   0 -24   4     500    1073  -2
   0  24   4     500    1073   1
  -1 -24   4     636    1059  -2
   1  24   4     636    1059   1
  -2 -24   4    1498    1659  -2
   2  24   4    1498    1659   1
   0 -25   4     813    2440  -2
   0  25   4     813    2440   1
   7  -1   5    1414     632  -2
  -7   1   5    1414     632   1
   6  -1   5     984     751  -2
  -6   1   5     984     751   1
   5  -1   5   14471    1468  -2
  -5   1   5   14471    1468   1
   4  -1   5   15242     535  -2
  -4   1   5   15242     535   1
   3  -1   5  118924    1708  -2
  -3   1   5  118924    1708   1
   2  -1   5   93853    1325  -2
  -2   1   5   93853    1325   1
   1  -1   5  682671    8592  -2
  -1   1   5  682671    8592   1
   0  -1   5  502605    6317  -2
   0   1   5  502605    6317   1
  -1  -1   5  243794    5044  -2
   1   1   5  243794    5044   1
  -2  -1   5  101099    1581  -2
   2   1   5  101099    1581   1
  -3  -1   5   12613    1021  -2
   3   1   5   12613    1021   1
  -4  -1   5   22206     684  -2
   4   1   5   22206     684   1
  -5  -1   5    1405     316  -2
   5   1   5    1405     316   1
  -6  -1   5    -512     672  -2
   6   1   5    -512     672   1
  -7  -1   5    -537     626  -2
   7   1   5    -537     626   1
   7  -2   5    1904     751  -2
  -7   2   5    1904     751   1
   6  -2   5    2515     807  -2
  -6   2   5    2515     807   1
   5  -2   5    -295     534  -2
  -5   2   5    -295     534   1
   4  -2   5    1033     215  -2
  -4   2   5    1033     215   1
   3  -2   5    1014     288  -2
  -3   2   5    1014     288   1
   2  -2   5   16776     400  -2
  -2   2   5   16776     400   1
   1  -2   5   26314     575  -2
  -1   2   5   26314     575   1
   0  -2   5   65981    1072  -2
   0   2   5   65981    1072   1
  -1  -2   5   27617     643  -2
   1   2   5   27617     643   1
  -2  -2   5   12513     422  -2
   2   2   5   12513     422   1
  -3  -2   5   26413     641  -2
   3   2   5   26413     641   1
  -4  -2   5     614     359  -2
   4   2   5     614     359   1
  -5  -2   5    -354     354  -2
   5   2   5    -354     354   1
  -6  -2   5    -605     605  -2
   6   2   5    -605     605   1
  -7  -2   5    -428     610  -2
   7   2   5    -428     610   1
   7  -3   5    1700     874  -2
  -7   3   5    1700     874   1
   6  -3   5     470     587  -2
  -6   3   5     470     587   1
   5  -3   5    2119     775  -2
  -5   3   5    2119     775   1
   4  -3   5    8755     928  -2
  -4   3   5    8755     928   1
   3  -3   5    1462     255  -2
  -3   3   5    1462     255   1
   2  -3   5    4807     253  -2
  -2   3   5    4807     253   1
   1  -3   5    9558     307  -2
  -1   3   5    9558     307   1
   0  -3   5  116974    1561  -2
   0   3   5  116974    1561   1
  -1  -3   5    8285     308  -2
   1   3   5    8285     308   1
  -2  -3   5    4069     223  -2
   2   3   5    4069     223   1
  -3  -3   5    1984     291  -2
   3   3   5    1984     291   1
  -4  -3   5   15304     845  -2
   4   3   5   15304     845   1
  -5  -3   5    -381     381  -2
   5   3   5    -381     381   1
  -6  -3   5    -625     625  -2
   6   3   5    -625     625   1
  -7  -3   5    -201     655  -2
   7   3   5    -201     655   1
   7  -4   5    2078     913  -2
  -7   4   5    2078     913   1
   6  -4   5    4282     882  -2
  -6   4   5    4282     882   1
   5  -4   5     138     294  -2
  -5   4   5     138     294   1
   4  -4   5   13330     539  -2
  -4   4   5   13330     539   1
   3  -4   5     731     232  -2
  -3   4   5     731     232   1
   2  -4   5     267     157  -2
  -2   4   5     267     157   1
   1  -4   5   10059     314  -2
  -1   4   5   10059     314   1
   0  -4   5    5021     244  -2
   0   4   5    5021     244   1
  -1  -4   5    1445     194  -2
   1   4   5    1445     194   1
  -2  -4   5    8542     352  -2
   2   4   5    8542     352   1
  -3  -4   5    7509     458  -2
   3   4   5    7509     458   1
  -4  -4   5     906     377  -2
   4   4   5     906     377   1
  -5  -4   5    -379     405  -2
   5   4   5    -379     405   1
  -6  -4   5    5824     906  -2
   6   4   5    5824     906   1
  -7  -4   5     192     786  -2
   7   4   5     192     786   1
   7  -5   5    4251    1057  -2
  -7   5   5    4251    1057   1
   6  -5   5    9337    1132  -2
  -6   5   5    9337    1132   1
   5  -5   5     941     404  -2
  -5   5   5     941     404   1
   4  -5   5   31960     973  -2
  -4   5   5   31960     973   1
   3  -5   5    2072     197  -2
  -3   5   5    2072     197   1
   2  -5   5    1092     194  -2
  -2   5   5    1092     194   1
   1  -5   5    5717     259  -2
  -1   5   5    5717     259   1
   0  -5   5    1907     205  -2
   0   5   5    1907     205   1
  -1  -5   5     218     183  -2
   1   5   5     218     183   1
  -2  -5   5     282     221  -2
   2   5   5     282     221   1
  -3  -5   5    2975     378  -2
   3   5   5    2975     378   1
  -4  -5   5     864     504  -2
   4   5   5     864     504   1
  -5  -5   5     342     434  -2
   5   5   5     342     434   1
  -6  -5   5    8347    1304  -2
   6   5   5    8347    1304   1
  -7  -5   5    2975    1350  -2
   7   5   5    2975    1350   1
   7  -6   5     690    1002  -2
  -7   6   5     690    1002   1
   6  -6   5    4201     584  -2
  -6   6   5    4201     584   1
   5  -6   5   31210    1195  -2
  -5   6   5   31210    1195   1
   4  -6   5   21404     568  -2
  -4   6   5   21404     568   1
   3  -6   5   21323     774  -2
  -3   6   5   21323     774   1
   2  -6   5   13254     657  -2
  -2   6   5   13254     657   1
   1  -6   5   26542     643  -2
  -1   6   5   26542     643   1
   0  -6   5   15025     389  -2
   0   6   5   15025     389   1
  -1  -6   5   13046     424  -2
   1   6   5   13046     424   1
  -2  -6   5   42506     825  -2
   2   6   5   42506     825   1
  -3  -6   5   24305     726  -2
   3   6   5   24305     726   1
  -4  -6   5    8208     539  -2
   4   6   5    8208     539   1
  -5  -6   5    6978     695  -2
   5   6   5    6978     695   1
  -6  -6   5    7543    1201  -2
   6   6   5    7543    1201   1
  -7  -6   5     365    1015  -2
   7   6   5     365    1015   1
   7  -7   5    -953     953  -2
  -7   7   5    -953     953   1
   6  -7   5    2209     643  -2
  -6   7   5    2209     643   1
   5  -7   5    4523     771  -2
  -5   7   5    4523     771   1
   4  -7   5   17936     492  -2
  -4   7   5   17936     492   1
   3  -7   5    7466    1488  -2
  -3   7   5    7466    1488   1
   2  -7   5     -12     201  -2
  -2   7   5     -12     201   1
   1  -7   5    8066     341  -2
  -1   7   5    8066     341   1
   0  -7   5    3798     354  -2
   0   7   5    3798     354   1
  -1  -7   5   29487     667  -2
   1   7   5   29487     667   1
  -2  -7   5    1062     249  -2
   2   7   5    1062     249   1
  -3  -7   5   78073    1466  -2
   3   7   5   78073    1466   1
  -4  -7   5    2304     437  -2
   4   7   5    2304     437   1
  -5  -7   5     286     603  -2
   5   7   5     286     603   1
  -6  -7   5     416     729  -2
   6   7   5     416     729   1
  -7  -7   5     636    1080  -2
   7   7   5     636    1080   1
   7  -8   5    -628    1971  -2
  -7   8   5    -628    1971   1
   6  -8   5     941     643  -2
  -6   8   5     941     643   1
   5  -8   5    1426     521  -2
  -5   8   5    1426     521   1
   4  -8   5     698     221  -2
  -4   8   5     698     221   1
   3  -8   5    1355     262  -2
  -3   8   5    1355     262   1
   2  -8   5   13929     424  -2
  -2   8   5   13929     424   1
   1  -8   5   55332     975  -2
  -1   8   5   55332     975   1
   0  -8   5    3191     279  -2
   0   8   5    3191     279   1
  -1  -8   5   48771     889  -2
   1   8   5   48771     889   1
  -2  -8   5   13946     501  -2
   2   8   5   13946     501   1
  -3  -8   5    1981     333  -2
   3   8   5    1981     333   1
  -4  -8   5   11074     656  -2
   4   8   5   11074     656   1
  -5  -8   5     477     617  -2
   5   8   5     477     617   1
  -6  -8   5    1129     841  -2
   6   8   5    1129     841   1
   6  -9   5    3347     824  -2
  -6   9   5    3347     824   1
   5  -9   5     715     608  -2
  -5   9   5     715     608   1
   4  -9   5    2022     369  -2
  -4   9   5    2022     369   1
   3  -9   5    4773     358  -2
  -3   9   5    4773     358   1
   2  -9   5    3875     341  -2
  -2   9   5    3875     341   1
   1  -9   5   53360     939  -2
  -1   9   5   53360     939   1
   0  -9   5   73374    1227  -2
   0   9   5   73374    1227   1
  -1  -9   5    9091     408  -2
   1   9   5    9091     408   1
  -2  -9   5   16142     559  -2
   2   9   5   16142     559   1
  -3  -9   5    2830     390  -2
   3   9   5    2830     390   1
  -4  -9   5    8416     593  -2
   4   9   5    8416     593   1
  -5  -9   5    3604     744  -2
   5   9   5    3604     744   1
  -6  -9   5    -189     742  -2
   6   9   5    -189     742   1
   6 -10   5    5552    1099  -2
  -6  10   5    5552    1099   1
   5 -10   5     676     527  -2
  -5  10   5     676     527   1
   4 -10   5    8405     544  -2
  -4  10   5    8405     544   1
   3 -10   5   76938    1435  -2
  -3  10   5   76938    1435   1
   2 -10   5    5062     431  -2
  -2  10   5    5062     431   1
   1 -10   5    7386     428  -2
  -1  10   5    7386     428   1
   0 -10   5   57074    1052  -2
   0  10   5   57074    1052   1
  -1 -10   5    2037     298  -2
   1  10   5    2037     298   1
  -2 -10   5    1813     354  -2
   2  10   5    1813     354   1
  -3 -10   5   37741    1009  -2
   3  10   5   37741    1009   1
  -4 -10   5    1502     389  -2
   4  10   5    1502     389   1
  -5 -10   5    3653     774  -2
   5  10   5    3653     774   1
  -6 -10   5    1223     921  -2
   6  10   5    1223     921   1
   6 -11   5    -114    1812  -2
  -6  11   5    -114    1812   1
   5 -11   5    9036     740  -2
  -5  11   5    9036     740   1
   4 -11   5    2120     382  -2
  -4  11   5    2120     382   1
   3 -11   5    2430     358  -2
  -3  11   5    2430     358   1
   2 -11   5      -6     315  -2
  -2  11   5      -6     315   1
   1 -11   5    2753     329  -2
  -1  11   5    2753     329   1
   0 -11   5    2269     323  -2
   0  11   5    2269     323   1
  -1 -11   5     851     317  -2
   1  11   5     851     317   1
  -2 -11   5     144     353  -2
   2  11   5     144     353   1
  -3 -11   5    3280     486  -2
   3  11   5    3280     486   1
  -4 -11   5    3397     489  -2
   4  11   5    3397     489   1
  -5 -11   5    8787     934  -2
   5  11   5    8787     934   1
  -6 -11   5     120    1264  -2
   6  11   5     120    1264   1
   6 -12   5     167    1996  -2
  -6  12   5     167    1996   1
   5 -12   5     446     581  -2
  -5  12   5     446     581   1
   4 -12   5    1860     623  -2
  -4  12   5    1860     623   1
   3 -12   5    3551     465  -2
  -3  12   5    3551     465   1
   2 -12   5    6658     508  -2
  -2  12   5    6658     508   1
   1 -12   5    4298     395  -2
  -1  12   5    4298     395   1
   0 -12   5    7342     521  -2
   0  12   5    7342     521   1
  -1 -12   5   15787     741  -2
   1  12   5   15787     741   1
  -2 -12   5    3211     491  -2
   2  12   5    3211     491   1
  -3 -12   5    2746     508  -2
   3  12   5    2746     508   1
  -4 -12   5    1340     585  -2
   4  12   5    1340     585   1
  -5 -12   5    2827     744  -2
   5  12   5    2827     744   1
  -6 -12   5     875    1129  -2
   6  12   5     875    1129   1
   6 -13   5    3796    1317  -2
  -6  13   5    3796    1317   1
   5 -13   5     708     912  -2
  -5  13   5     708     912   1
   4 -13   5     563     585  -2
  -4  13   5     563     585   1
   3 -13   5    -195     375  -2
  -3  13   5    -195     375   1
   2 -13   5    -310     344  -2
  -2  13   5    -310     344   1
   1 -13   5    1641     378  -2
  -1  13   5    1641     378   1
   0 -13   5    2895     390  -2
   0  13   5    2895     390   1
  -1 -13   5    1152     429  -2
   1  13   5    1152     429   1
  -2 -13   5     648     448  -2
   2  13   5     648     448   1
  -3 -13   5    1390     494  -2
   3  13   5    1390     494   1
  -4 -13   5    -552     566  -2
   4  13   5    -552     566   1
  -5 -13   5     638    1089  -2
   5  13   5     638    1089   1
  -6 -13   5    -277     835  -2
   6  13   5    -277     835   1
   6 -14   5    1076    1377  -2
  -6  14   5    1076    1377   1
   5 -14   5     101     684  -2
  -5  14   5     101     684   1
   4 -14   5    -263     599  -2
  -4  14   5    -263     599   1
   3 -14   5    -391     391  -2
  -3  14   5    -391     391   1
   2 -14   5    7129     592  -2
  -2  14   5    7129     592   1
   1 -14   5    2132     374  -2
  -1  14   5    2132     374   1
   0 -14   5    -232     342  -2
   0  14   5    -232     342   1
  -1 -14   5    9356     783  -2
   1  14   5    9356     783   1
  -2 -14   5    1347     594  -2
   2  14   5    1347     594   1
  -3 -14   5    -482     482  -2
   3  14   5    -482     482   1
  -4 -14   5    1587     956  -2
   4  14   5    1587     956   1
  -5 -14   5     110     810  -2
   5  14   5     110     810   1
  -6 -14   5      59    1033  -2
   6  14   5      59    1033   1
   5 -15   5    1150     773  -2
  -5  15   5    1150     773   1
   4 -15   5    1014     926  -2
  -4  15   5    1014     926   1
   3 -15   5    9645     858  -2
  -3  15   5    9645     858   1
   2 -15   5   17256     863  -2
  -2  15   5   17256     863   1
   1 -15   5    4017     592  -2
  -1  15   5    4017     592   1
   0 -15   5      55    1151  -2
   0  15   5      55    1151   1
  -1 -15   5     625     686  -2
   1  15   5     625     686   1
  -2 -15   5   12368     901  -2
   2  15   5   12368     901   1
  -3 -15   5    2332     689  -2
   3  15   5    2332     689   1
  -4 -15   5      75     779  -2
   4  15   5      75     779   1
  -5 -15   5    2304     994  -2
   5  15   5    2304     994   1
   5 -16   5      53     807  -2
  -5  16   5      53     807   1
   4 -16   5     140     669  -2
  -4  16   5     140     669   1
   3 -16   5     591     633  -2
  -3  16   5     591     633   1
   2 -16   5     625     472  -2
  -2  16   5     625     472   1
   1 -16   5   56174    2083  -2
  -1  16   5   56174    2083   1
   0 -16   5   11836    1194  -2
   0  16   5   11836    1194   1
  -1 -16   5   28826    1233  -2
   1  16   5   28826    1233   1
  -2 -16   5    4556     849  -2
   2  16   5    4556     849   1
  -3 -16   5    -586     586  -2
   3  16   5    -586     586   1
  -4 -16   5    -320     847  -2
   4  16   5    -320     847   1
  -5 -16   5     -35     921  -2
   5  16   5     -35     921   1
   5 -17   5     912     832  -2
  -5  17   5     912     832   1
   4 -17   5    1654     874  -2
  -4  17   5    1654     874   1
   3 -17   5    1168     673  -2
  -3  17   5    1168     673   1
   2 -17   5    -412     761  -2
  -2  17   5    -412     761   1
   1 -17   5   18798    1571  -2
  -1  17   5   18798    1571   1
   0 -17   5    5976    1307  -2
   0  17   5    5976    1307   1
  -1 -17   5    8782     759  -2
   1  17   5    8782     759   1
  -2 -17   5    -106    1172  -2
   2  17   5    -106    1172   1
  -3 -17   5    1847    1031  -2
   3  17   5    1847    1031   1
  -4 -17   5     757     788  -2
   4  17   5     757     788   1
  -5 -17   5     964     999  -2
   5  17   5     964     999   1
   5 -18   5     696     788  -2
  -5  18   5     696     788   1
   4 -18   5     216     848  -2
  -4  18   5     216     848   1
   3 -18   5     424     775  -2
  -3  18   5     424     775   1
   2 -18   5    4408     922  -2
  -2  18   5    4408     922   1
   1 -18   5    3757     719  -2
  -1  18   5    3757     719   1
   0 -18   5    1659     438  -2
   0  18   5    1659     438   1
  -1 -18   5    2011     580  -2
   1  18   5    2011     580   1
  -2 -18   5     851     717  -2
   2  18   5     851     717   1
  -3 -18   5    5023     873  -2
   3  18   5    5023     873   1
  -4 -18   5    1914     837  -2
   4  18   5    1914     837   1
  -5 -18   5     587    1370  -2
   5  18   5     587    1370   1
   4 -19   5    2105     952  -2
  -4  19   5    2105     952   1
   3 -19   5   -1045    1045  -2
  -3  19   5   -1045    1045   1
   2 -19   5     -77     794  -2
  -2  19   5     -77     794   1
   1 -19   5    5665     975  -2
  -1  19   5    5665     975   1
   0 -19   5    -542     606  -2
   0  19   5    -542     606   1
  -1 -19   5    -291     769  -2
   1  19   5    -291     769   1
  -2 -19   5     856     639  -2
   2  19   5     856     639   1
  -3 -19   5    2128     716  -2
   3  19   5    2128     716   1
  -4 -19   5      51     724  -2
   4  19   5      51     724   1
   4 -20   5     672     907  -2
  -4  20   5     672     907   1
   3 -20   5    -836     836  -2
  -3  20   5    -836     836   1
   2 -20   5    -347     740  -2
  -2  20   5    -347     740   1
   1 -20   5    1152     905  -2
  -1  20   5    1152     905   1
   0 -20   5    -518     702  -2
   0  20   5    -518     702   1
  -1 -20   5    -512     707  -2
   1  20   5    -512     707   1
  -2 -20   5    -113     578  -2
   2  20   5    -113     578   1
  -3 -20   5     970     683  -2
   3  20   5     970     683   1
  -4 -20   5     573     749  -2
   4  20   5     573     749   1
   3 -21   5     242     919  -2
  -3  21   5     242     919   1
   2 -21   5    -798     798  -2
  -2  21   5    -798     798   1
   1 -21   5    -560     853  -2
  -1  21   5    -560     853   1
   0 -21   5    -843     843  -2
   0  21   5    -843     843   1
  -1 -21   5     221     792  -2
   1  21   5     221     792   1
  -2 -21   5     272     775  -2
   2  21   5     272     775   1
  -3 -21   5    -591     991  -2
   3  21   5    -591     991   1
   3 -22   5   -1019    1337  -2
  -3  22   5   -1019    1337   1
   2 -22   5    -158     960  -2
  -2  22   5    -158     960   1
   1 -22   5    -463     877  -2
  -1  22   5    -463     877   1
   0 -22   5    -858     858  -2
   0  22   5    -858     858   1
  -1 -22   5    -772     772  -2
   1  22   5    -772     772   1
  -2 -22   5    1231     851  -2
   2  22   5    1231     851   1
  -3 -22   5     215     975  -2
   3  22   5     215     975   1
   2 -23   5     436    1131  -2
  -2  23   5     436    1131   1
   1 -23   5    -931     931  -2
  -1  23   5    -931     931   1
   0 -23   5    1191    1022  -2
   0  23   5    1191    1022   1
  -1 -23   5     758     966  -2
   1  23   5     758     966   1
  -2 -23   5    1173     917  -2
   2  23   5    1173     917   1
   1 -24   5    -546     948  -2
  -1  24   5    -546     948   1
   0 -24   5    1185    1124  -2
   0  24   5    1185    1124   1
  -1 -24   5    1593    1144  -2
   1  24   5    1593    1144   1
  -7   0   6    4063    1438   1
  -6   0   6     850    1006   1
   5   0   6     160    1377  -2
  -5   0   6     160    1377   1
   4   0   6    3657     768  -2
  -4   0   6    3657     768   1
   3   0   6   52212    1576  -2
  -3   0   6   52212    1576   1
   2   0   6  200190    7868  -2
  -2   0   6  200190    7868   1
   1   0   6  437298    7760  -2
  -1   0   6  437298    7760   1
   0   0   6   48370    1099  -2
   0   0   6   48370    1099   1
  -1   0   6  187599    9188  -2
   1   0   6  187599    9188   1
  -2   0   6  777660   14198  -2
   2   0   6  777660   14198   1
  -3   0   6   90241    2597  -2
   3   0   6   90241    2597   1
  -4   0   6    -497     497  -2
   4   0   6    -497     497   1
  -5   0   6    3986     711  -2
   5   0   6    3986     711   1
   6   0   6   19392    3129   1
   7   0   6     654    1058   1
  -7   1   6    1832     781   1
  -6   1   6    1150     747   1
   5  -1   6    1055     666  -2
  -5   1   6    1055     666   1
   4  -1   6    1057     255  -2
  -4   1   6    1057     255   1
   3  -1   6   34804     704  -2
  -3   1   6   34804     704   1
   2  -1   6  428166    5674  -2
  -2   1   6  428166    5674   1
   1  -1   6  112732    3102  -2
  -1   1   6  112732    3102   1
   0  -1   6    1403     230  -2
   0   1   6    1403     230   1
  -1  -1   6  422139    5310  -2
   1   1   6  422139    5310   1
  -2  -1   6  394958    5287  -2
   2   1   6  394958    5287   1
  -3  -1   6    2516     566  -2
   3   1   6    2516     566   1
  -4  -1   6    6738     545  -2
   4   1   6    6738     545   1
  -5  -1   6    5943     559  -2
   5   1   6    5943     559   1
   6   1   6    -100     722   1
   7   1   6     -66     705   1
  -7   2   6    1371     825   1
  -6   2   6    2084     801   1
   5  -2   6    5530     922  -2
  -5   2   6    5530     922   1
   4  -2   6   46950    1251  -2
  -4   2   6   46950    1251   1
   3  -2   6    2006     227  -2
  -3   2   6    2006     227   1
   2  -2   6   11568     406  -2
  -2   2   6   11568     406   1
   1  -2   6   48174     843  -2
  -1   2   6   48174     843   1
   0  -2   6  104301    1408  -2
   0   2   6  104301    1408   1
  -1  -2   6    5249     431  -2
   1   2   6    5249     431   1
  -2  -2   6   11066     406  -2
   2   2   6   11066     406   1
  -3  -2   6    8794     491  -2
   3   2   6    8794     491   1
  -4  -2   6   17792     836  -2
   4   2   6   17792     836   1
  -5  -2   6     143     426  -2
   5   2   6     143     426   1
   6   2   6    -453     686   1
   7   2   6    -286     702   1
  -7   3   6    1892     864   1
  -6   3   6      97     704   1
   5  -3   6    7428     808  -2
  -5   3   6    7428     808   1
   4  -3   6     659     264  -2
  -4   3   6     659     264   1
   3  -3   6   10832     365  -2
  -3   3   6   10832     365   1
   2  -3   6   90007    2367  -2
  -2   3   6   90007    2367   1
   1  -3   6    1982     202  -2
  -1   3   6    1982     202   1
   0  -3   6    3591     233  -2
   0   3   6    3591     233   1
  -1  -3   6   14348     420  -2
   1   3   6   14348     420   1
  -2  -3   6    5395     471  -2
   2   3   6    5395     471   1
  -3  -3   6     916     307  -2
   3   3   6     916     307   1
  -4  -3   6    -297     373  -2
   4   3   6    -297     373   1
  -5  -3   6    3974     570  -2
   5   3   6    3974     570   1
   6   3   6    -274     700   1
   7   3   6    -523     713   1
  -7   4   6    2989     974   1
  -6   4   6    1080     660   1
   5  -4   6    3858     780  -2
  -5   4   6    3858     780   1
   4  -4   6   10025     520  -2
  -4   4   6   10025     520   1
   3  -4   6    3426     321  -2
  -3   4   6    3426     321   1
   2  -4   6    5252     279  -2
  -2   4   6    5252     279   1
   1  -4   6    7263     291  -2
  -1   4   6    7263     291   1
   0  -4   6   44868     760  -2
   0   4   6   44868     760   1
  -1  -4   6    4841     293  -2
   1   4   6    4841     293   1
  -2  -4   6   10573     393  -2
   2   4   6   10573     393   1
  -3  -4   6     -25     300  -2
   3   4   6     -25     300   1
  -4  -4   6    3001     454  -2
   4   4   6    3001     454   1
  -5  -4   6    -470     530  -2
   5   4   6    -470     530   1
   6   4   6   11304    1141   1
   7   4   6    6474    1009   1
  -7   5   6    2746    1024   1
   6  -5   6    4931    1199  -2
  -6   5   6    4931    1199   1
   5  -5   6    1828     475  -2
  -5   5   6    1828     475   1
   4  -5   6    1388     178  -2
  -4   5   6    1388     178   1
   3  -5   6   19911     578  -2
  -3   5   6   19911     578   1
   2  -5   6   77510    1195  -2
  -2   5   6   77510    1195   1
   1  -5   6    2436     228  -2
  -1   5   6    2436     228   1
   0  -5   6    1569     211  -2
   0   5   6    1569     211   1
  -1  -5   6    5133     301  -2
   1   5   6    5133     301   1
  -2  -5   6    4627     715  -2
   2   5   6    4627     715   1
  -3  -5   6   13064     626  -2
   3   5   6   13064     626   1
  -4  -5   6    2018     453  -2
   4   5   6    2018     453   1
  -5  -5   6    3315     807  -2
   5   5   6    3315     807   1
  -6  -5   6    8747    1078  -2
   6   5   6    8747    1078   1
   7   5   6     852     975   1
  -7   6   6     841     874   1
   6  -6   6    3557    1111  -2
  -6   6   6    3557    1111   1
   5  -6   6   21875    1134  -2
  -5   6   6   21875    1134   1
   4  -6   6   97900    1578  -2
  -4   6   6   97900    1578   1
   3  -6   6    3101     264  -2
  -3   6   6    3101     264   1
   2  -6   6   18870     523  -2
  -2   6   6   18870     523   1
   1  -6   6   16159     436  -2
  -1   6   6   16159     436   1
   0  -6   6     247     191  -2
   0   6   6     247     191   1
  -1  -6   6    5631     330  -2
   1   6   6    5631     330   1
  -2  -6   6   31320     704  -2
   2   6   6   31320     704   1
  -3  -6   6    5095     397  -2
   3   6   6    5095     397   1
  -4  -6   6   24807    1274  -2
   4   6   6   24807    1274   1
  -5  -6   6    1112     646  -2
   5   6   6    1112     646   1
  -6  -6   6   12384    1452  -2
   6   6   6   12384    1452   1
   7   6   6     129     799   1
  -7   7   6       0    2128   1
   6  -7   6   11964    1394  -2
  -6   7   6   11964    1394   1
   5  -7   6   28710    1311  -2
  -5   7   6   28710    1311   1
   4  -7   6    9172    1186  -2
  -4   7   6    9172    1186   1
   3  -7   6   12806     453  -2
  -3   7   6   12806     453   1
   2  -7   6   11657     467  -2
  -2   7   6   11657     467   1
   1  -7   6   40054     762  -2
  -1   7   6   40054     762   1
   0  -7   6   26340     564  -2
   0   7   6   26340     564   1
  -1  -7   6   36748     779  -2
   1   7   6   36748     779   1
  -2  -7   6    1114     299  -2
   2   7   6    1114     299   1
  -3  -7   6   11380     567  -2
   3   7   6   11380     567   1
  -4  -7   6  129706    2344  -2
   4   7   6  129706    2344   1
  -5  -7   6    1867     688  -2
   5   7   6    1867     688   1
  -6  -7   6     711     896  -2
   6   7   6     711     896   1
   6  -8   6    3439     756  -2
  -6   8   6    3439     756   1
   5  -8   6     163     572  -2
  -5   8   6     163     572   1
   4  -8   6    4823     362  -2
  -4   8   6    4823     362   1
   3  -8   6    6156     416  -2
  -3   8   6    6156     416   1
   2  -8   6    4990     357  -2
  -2   8   6    4990     357   1
   1  -8   6   63248    1063  -2
  -1   8   6   63248    1063   1
   0  -8   6    1168     251  -2
   0   8   6    1168     251   1
  -1  -8   6   24994     649  -2
   1   8   6   24994     649   1
  -2  -8   6    5717     429  -2
   2   8   6    5717     429   1
  -3  -8   6   32183     885  -2
   3   8   6   32183     885   1
  -4  -8   6    5636     539  -2
   4   8   6    5636     539   1
  -5  -8   6    1572     702  -2
   5   8   6    1572     702   1
  -6  -8   6   15507    1472  -2
   6   8   6   15507    1472   1
   6  -9   6    8421    1159  -2
  -6   9   6    8421    1159   1
   5  -9   6     841     606  -2
  -5   9   6     841     606   1
   4  -9   6    9821     965  -2
  -4   9   6    9821     965   1
   3  -9   6     641     292  -2
  -3   9   6     641     292   1
   2  -9   6    3298     413  -2
  -2   9   6    3298     413   1
   1  -9   6    8070    1339  -2
  -1   9   6    8070    1339   1
   0  -9   6   44392     903  -2
   0   9   6   44392     903   1
  -1  -9   6  148101    2213  -2
   1   9   6  148101    2213   1
  -2  -9   6   10154     492  -2
   2   9   6   10154     492   1
  -3  -9   6   10137     554  -2
   3   9   6   10137     554   1
  -4  -9   6   60971    1373  -2
   4   9   6   60971    1373   1
  -5  -9   6    3313     888  -2
   5   9   6    3313     888   1
  -6  -9   6    2023     850  -2
   6   9   6    2023     850   1
   6 -10   6    2294     997  -2
  -6  10   6    2294     997   1
   5 -10   6    -401     401  -2
  -5  10   6    -401     401   1
   4 -10   6    9821     571  -2
  -4  10   6    9821     571   1
   3 -10   6   24118     839  -2
  -3  10   6   24118     839   1
   2 -10   6   22283     810  -2
  -2  10   6   22283     810   1
   1 -10   6    9954     476  -2
  -1  10   6    9954     476   1
   0 -10   6   21538     711  -2
   0  10   6   21538     711   1
  -1 -10   6   26360     843  -2
   1  10   6   26360     843   1
  -2 -10   6    3801     455  -2
   2  10   6    3801     455   1
  -3 -10   6   21158     957  -2
   3  10   6   21158     957   1
  -4 -10   6    4712     475  -2
   4  10   6    4712     475   1
  -5 -10   6     182     660  -2
   5  10   6     182     660   1
  -6 -10   6     360     837  -2
   6  10   6     360     837   1
   6 -11   6     331     984  -2
  -6  11   6     331     984   1
   5 -11   6    1522     736  -2
  -5  11   6    1522     736   1
   4 -11   6    -401     401  -2
  -4  11   6    -401     401   1
   3 -11   6   23156     844  -2
  -3  11   6   23156     844   1
   2 -11   6    1311     407  -2
  -2  11   6    1311     407   1
   1 -11   6     110     274  -2
  -1  11   6     110     274   1
   0 -11   6    4535     475  -2
   0  11   6    4535     475   1
  -1 -11   6     717     400  -2
   1  11   6     717     400   1
  -2 -11   6   10605     667  -2
   2  11   6   10605     667   1
  -3 -11   6     623     468  -2
   3  11   6     623     468   1
  -4 -11   6    -229     496  -2
   4  11   6    -229     496   1
  -5 -11   6    2751     785  -2
   5  11   6    2751     785   1
  -6 -11   6    2650    1312  -2
   6  11   6    2650    1312   1
   6 -12   6    -581    1981  -2
  -6  12   6    -581    1981   1
   5 -12   6     419     659  -2
  -5  12   6     419     659   1
   4 -12   6    -333     515  -2
  -4  12   6    -333     515   1
   3 -12   6     465     395  -2
  -3  12   6     465     395   1
   2 -12   6     479     402  -2
  -2  12   6     479     402   1
   1 -12   6     157     288  -2
  -1  12   6     157     288   1
   0 -12   6     148     346  -2
   0  12   6     148     346   1
  -1 -12   6    1390     434  -2
   1  12   6    1390     434   1
  -2 -12   6    -397     397  -2
   2  12   6    -397     397   1
  -3 -12   6    3295     580  -2
   3  12   6    3295     580   1
  -4 -12   6    4425     807  -2
   4  12   6    4425     807   1
  -5 -12   6    3937    1048  -2
   5  12   6    3937    1048   1
  -6 -12   6     -15    1350  -2
   6  12   6     -15    1350   1
   6 -13   6    1799    1240  -2
  -6  13   6    1799    1240   1
   5 -13   6     468     655  -2
  -5  13   6     468     655   1
   4 -13   6    -187     569  -2
  -4  13   6    -187     569   1
   3 -13   6     179     398  -2
  -3  13   6     179     398   1
   2 -13   6    2768     529  -2
  -2  13   6    2768     529   1
   1 -13   6     147     292  -2
  -1  13   6     147     292   1
   0 -13   6    -244     372  -2
   0  13   6    -244     372   1
  -1 -13   6    3378     560  -2
   1  13   6    3378     560   1
  -2 -13   6    -479     479  -2
   2  13   6    -479     479   1
  -3 -13   6    -437     437  -2
   3  13   6    -437     437   1
  -4 -13   6     513     628  -2
   4  13   6     513     628   1
  -5 -13   6    2065    1301  -2
   5  13   6    2065    1301   1
  -6 -13   6    -428     984  -2
   6  13   6    -428     984   1
   5 -14   6     454     708  -2
  -5  14   6     454     708   1
   4 -14   6     642     763  -2
  -4  14   6     642     763   1
   3 -14   6    2551     572  -2
  -3  14   6    2551     572   1
   2 -14   6     -81     428  -2
  -2  14   6     -81     428   1
   1 -14   6    2000     586  -2
  -1  14   6    2000     586   1
   0 -14   6     -92     872  -2
   0  14   6     -92     872   1
  -1 -14   6    -759     841  -2
   1  14   6    -759     841   1
  -2 -14   6     153     556  -2
   2  14   6     153     556   1
  -3 -14   6     854     626  -2
   3  14   6     854     626   1
  -4 -14   6    -193     658  -2
   4  14   6    -193     658   1
  -5 -14   6    1520    1608  -2
   5  14   6    1520    1608   1
   5 -15   6     541     765  -2
  -5  15   6     541     765   1
   4 -15   6    3055     971  -2
  -4  15   6    3055     971   1
   3 -15   6     477     609  -2
  -3  15   6     477     609   1
   2 -15   6    8901     813  -2
  -2  15   6    8901     813   1
   1 -15   6    3829     559  -2
  -1  15   6    3829     559   1
   0 -15   6    -477     477  -2
   0  15   6    -477     477   1
  -1 -15   6    3284     835  -2
   1  15   6    3284     835   1
  -2 -15   6    1770     649  -2
   2  15   6    1770     649   1
  -3 -15   6    3806     746  -2
   3  15   6    3806     746   1
  -4 -15   6    2019    1000  -2
   4  15   6    2019    1000   1
  -5 -15   6    2453    1069  -2
   5  15   6    2453    1069   1
   5 -16   6    1460     808  -2
  -5  16   6    1460     808   1
   4 -16   6    1183     838  -2
  -4  16   6    1183     838   1
   3 -16   6    4983     961  -2
  -3  16   6    4983     961   1
   2 -16   6    4201     935  -2
  -2  16   6    4201     935   1
   1 -16   6   39305    1926  -2
  -1  16   6   39305    1926   1
   0 -16   6    1626     742  -2
   0  16   6    1626     742   1
  -1 -16   6    2885     818  -2
   1  16   6    2885     818   1
  -2 -16   6   59303    2011  -2
   2  16   6   59303    2011   1
  -3 -16   6     248    1062  -2
   3  16   6     248    1062   1
  -4 -16   6     472     772  -2
   4  16   6     472     772   1
  -5 -16   6    1585    1011  -2
   5  16   6    1585    1011   1
   5 -17   6    1472     815  -2
  -5  17   6    1472     815   1
   4 -17   6     855     857  -2
  -4  17   6     855     857   1
   3 -17   6     296     718  -2
  -3  17   6     296     718   1
   2 -17   6   13017    1107  -2
  -2  17   6   13017    1107   1
   1 -17   6   53408    2487  -2
  -1  17   6   53408    2487   1
   0 -17   6   43555    2566  -2
   0  17   6   43555    2566   1
  -1 -17   6    4542    1236  -2
   1  17   6    4542    1236   1
  -2 -17   6    3142     716  -2
   2  17   6    3142     716   1
  -3 -17   6    1281     712  -2
   3  17   6    1281     712   1
  -4 -17   6    1958     859  -2
   4  17   6    1958     859   1
  -5 -17   6     872    1046  -2
   5  17   6     872    1046   1
   4 -18   6    1536     926  -2
  -4  18   6    1536     926   1
   3 -18   6    -618    1205  -2
  -3  18   6    -618    1205   1
   2 -18   6    -125     748  -2
  -2  18   6    -125     748   1
   1 -18   6    1316    1189  -2
  -1  18   6    1316    1189   1
   0 -18   6    3050     720  -2
   0  18   6    3050     720   1
  -1 -18   6     167     904  -2
   1  18   6     167     904   1
  -2 -18   6    1304     613  -2
   2  18   6    1304     613   1
  -3 -18   6     755     728  -2
   3  18   6     755     728   1
  -4 -18   6     900     852  -2
   4  18   6     900     852   1
   4 -19   6    1986    1041  -2
  -4  19   6    1986    1041   1
   3 -19   6    -564     930  -2
  -3  19   6    -564     930   1
   2 -19   6    1056     843  -2
  -2  19   6    1056     843   1
   1 -19   6     209     947  -2
  -1  19   6     209     947   1
   0 -19   6      76     660  -2
   0  19   6      76     660   1
  -1 -19   6    -767     767  -2
   1  19   6    -767     767   1
  -2 -19   6      71     573  -2
   2  19   6      71     573   1
  -3 -19   6     929     693  -2
   3  19   6     929     693   1
  -4 -19   6    1489     921  -2
   4  19   6    1489     921   1
   4 -20   6    -387     878  -2
  -4  20   6    -387     878   1
   3 -20   6     516     949  -2
  -3  20   6     516     949   1
   2 -20   6    -400     813  -2
  -2  20   6    -400     813   1
   1 -20   6     227    1245  -2
  -1  20   6     227    1245   1
   0 -20   6    -659     659  -2
   0  20   6    -659     659   1
  -1 -20   6    -649     708  -2
   1  20   6    -649     708   1
  -2 -20   6     417     773  -2
   2  20   6     417     773   1
  -3 -20   6    2053     747  -2
   3  20   6    2053     747   1
  -4 -20   6     277     817  -2
   4  20   6     277     817   1
   3 -21   6    -509     979  -2
  -3  21   6    -509     979   1
   2 -21   6    -284    1023  -2
  -2  21   6    -284    1023   1
   1 -21   6      44     871  -2
  -1  21   6      44     871   1
   0 -21   6    -735     833  -2
   0  21   6    -735     833   1
  -1 -21   6    -712     712  -2
   1  21   6    -712     712   1
  -2 -21   6    -386     766  -2
   2  21   6    -386     766   1
  -3 -21   6    -984     984  -2
   3  21   6    -984     984   1
   3 -22   6    1158    1154  -2
  -3  22   6    1158    1154   1
   2 -22   6    -168    1080  -2
  -2  22   6    -168    1080   1
   1 -22   6    -581     869  -2
  -1  22   6    -581     869   1
   0 -22   6    -926     926  -2
   0  22   6    -926     926   1
  -1 -22   6     624     929  -2
   1  22   6     624     929   1
  -2 -22   6    -142     844  -2
   2  22   6    -142     844   1
  -3 -22   6    -389    1413  -2
   3  22   6    -389    1413   1
   2 -23   6     460    1583  -2
  -2  23   6     460    1583   1
   1 -23   6    -115     991  -2
  -1  23   6    -115     991   1
   0 -23   6     158    1022  -2
   0  23   6     158    1022   1
  -1 -23   6     293    1054  -2
   1  23   6     293    1054   1
  -2 -23   6     -70     900  -2
   2  23   6     -70     900   1
   1 -24   6    2068    1674  -2
  -1  24   6    2068    1674   1
   0 -24   6    2508    1418  -2
   0  24   6    2508    1418   1
  -1 -24   6    2228    1792  -2
   1  24   6    2228    1792   1
  -7   1   7    1322    1038   1
  -6   1   7     531     782   1
  -5   1   7    1082     674   1
  -4   1   7      45     151   1
   3  -1   7     290     177  -2
  -3   1   7     290     177   1
   2  -1   7  180033    2558  -2
  -2   1   7  180033    2558   1
   1  -1   7    9335     627  -2
  -1   1   7    9335     627   1
   0  -1   7   60581     937  -2
   0   1   7   60581     937   1
  -1  -1   7   39860     768  -2
   1   1   7   39860     768   1
  -2  -1   7   32937    1257  -2
   2   1   7   32937    1257   1
  -3  -1   7    7748     576  -2
   3   1   7    7748     576   1
   4   1   7    -136     431   1
   5   1   7     648     556   1
   6   1   7    -664     730   1
   7   1   7    -123     825   1
  -7   2   7    1252     880   1
  -6   2   7    2831     901   1
  -5   2   7    1893     751   1
  -4   2   7   15462     604   1
   3  -2   7   18191     525  -2
  -3   2   7   18191     525   1
   2  -2   7   27052     583  -2
  -2   2   7   27052     583   1
   1  -2   7  158699    2293  -2
  -1   2   7  158699    2293   1
   0  -2   7   17116     460  -2
   0   2   7   17116     460   1
  -1  -2   7   60411    1334  -2
   1   2   7   60411    1334   1
  -2  -2   7   20289     600  -2
   2   2   7   20289     600   1
  -3  -2   7    4225     489  -2
   3   2   7    4225     489   1
   4   2   7   10069     673   1
   5   2   7   17142    1008   1
   6   2   7    -628     716   1
   7   2   7    -765     765   1
  -7   3   7    1214     904   1
  -6   3   7      -1     737   1
  -5   3   7    8752     900   1
  -4   3   7    2514     203   1
   3  -3   7     798     205  -2
  -3   3   7     798     205   1
   2  -3   7   57239    1199  -2
  -2   3   7   57239    1199   1
   1  -3   7   23899     552  -2
  -1   3   7   23899     552   1
   0  -3   7   35562     677  -2
   0   3   7   35562     677   1
  -1  -3   7   11332     405  -2
   1   3   7   11332     405   1
  -2  -3   7   29907     669  -2
   2   3   7   29907     669   1
  -3  -3   7   18972     720  -2
   3   3   7   18972     720   1
   4   3   7    -297     297   1
   5   3   7    4077     656   1
   6   3   7     267     769   1
   7   3   7    -778     778   1
  -7   4   7    1017     899   1
  -6   4   7     739     999   1
  -5   4   7    5553     862   1
   4  -4   7     467     170  -2
  -4   4   7     467     170   1
   3  -4   7   11899     422  -2
  -3   4   7   11899     422   1
   2  -4   7     844     198  -2
  -2   4   7     844     198   1
   1  -4   7    2355     248  -2
  -1   4   7    2355     248   1
   0  -4   7   18712     495  -2
   0   4   7   18712     495   1
  -1  -4   7    2054     246  -2
   1   4   7    2054     246   1
  -2  -4   7    8350     371  -2
   2   4   7    8350     371   1
  -3  -4   7    1370     341  -2
   3   4   7    1370     341   1
  -4  -4   7    5438     515  -2
   4   4   7    5438     515   1
   5   4   7    8355    1036   1
   6   4   7    1323     845   1
   7   4   7    1266     894   1
  -7   5   7    3898    1397   1
  -6   5   7   11257    1569   1
  -5   5   7     107     476   1
   4  -5   7   11053     399  -2
  -4   5   7   11053     399   1
   3  -5   7   13194     509  -2
  -3   5   7   13194     509   1
   2  -5   7    4368     296  -2
  -2   5   7    4368     296   1
   1  -5   7    -180     202  -2
  -1   5   7    -180     202   1
   0  -5   7    1161     225  -2
   0   5   7    1161     225   1
  -1  -5   7    -214     214  -2
   1   5   7    -214     214   1
  -2  -5   7     501     250  -2
   2   5   7     501     250   1
  -3  -5   7    1019     367  -2
   3   5   7    1019     367   1
  -4  -5   7     670     564  -2
   4   5   7     670     564   1
   5   5   7    2572     714   1
   6   5   7   14715    1339   1
  -6   6   7    2074    1029   1
  -5   6   7    2181     612   1
   4  -6   7   44608     882  -2
  -4   6   7   44608     882   1
   3  -6   7   18796     573  -2
  -3   6   7   18796     573   1
   2  -6   7     272     269  -2
  -2   6   7     272     269   1
   1  -6   7    6808     328  -2
  -1   6   7    6808     328   1
   0  -6   7      12     202  -2
   0   6   7      12     202   1
  -1  -6   7    7991     393  -2
   1   6   7    7991     393   1
  -2  -6   7    9646     505  -2
   2   6   7    9646     505   1
  -3  -6   7   22439     753  -2
   3   6   7   22439     753   1
  -4  -6   7   22112     914  -2
   4   6   7   22112     914   1
   5   6   7     735     681   1
   6   6   7    2944    1099   1
  -6   7   7    4471     733   1
  -5   7   7   10808     957   1
   4  -7   7   22042     659  -2
  -4   7   7   22042     659   1
   3  -7   7   12893     540  -2
  -3   7   7   12893     540   1
   2  -7   7    1277     330  -2
  -2   7   7    1277     330   1
   1  -7   7    7112     341  -2
  -1   7   7    7112     341   1
   0  -7   7  117753    1713  -2
   0   7   7  117753    1713   1
  -1  -7   7    1339     270  -2
   1   7   7    1339     270   1
  -2  -7   7    5660     439  -2
   2   7   7    5660     439   1
  -3  -7   7   17323     707  -2
   3   7   7   17323     707   1
  -4  -7   7    2515     506  -2
   4   7   7    2515     506   1
   5   7   7    -587     587   1
   6   7   7    3076    1098   1
  -6   8   7    1337     788   1
  -5   8   7     715     583   1
   4  -8   7     527     366  -2
  -4   8   7     527     366   1
   3  -8   7   10247     580  -2
  -3   8   7   10247     580   1
   2  -8   7   17677     685  -2
  -2   8   7   17677     685   1
   1  -8   7   23590     722  -2
  -1   8   7   23590     722   1
   0  -8   7    3197     276  -2
   0   8   7    3197     276   1
  -1  -8   7   25274    1261  -2
   1   8   7   25274    1261   1
  -2  -8   7    2579     382  -2
   2   8   7    2579     382   1
  -3  -8   7    5618     476  -2
   3   8   7    5618     476   1
  -4  -8   7   14200     724  -2
   4   8   7   14200     724   1
   5   8   7    -469     651   1
   6   8   7     625     851   1
  -6   9   7    4324    1208   1
  -5   9   7    4072     454   1
   4  -9   7     659     248  -2
  -4   9   7     659     248   1
   3  -9   7    1236     362  -2
  -3   9   7    1236     362   1
   2  -9   7   14020     606  -2
  -2   9   7   14020     606   1
   1  -9   7   30712     901  -2
  -1   9   7   30712     901   1
   0  -9   7    7436     490  -2
   0   9   7    7436     490   1
  -1  -9   7   24486     897  -2
   1   9   7   24486     897   1
  -2  -9   7    5255     498  -2
   2   9   7    5255     498   1
  -3  -9   7    2386     417  -2
   3   9   7    2386     417   1
  -4  -9   7    3898     440  -2
   4   9   7    3898     440   1
   5   9   7    -662     662   1
   6   9   7    1798     925   1
  -6  10   7     589    1144   1
   5 -10   7    -450     450  -2
  -5  10   7    -450     450   1
   4 -10   7   21045     972  -2
  -4  10   7   21045     972   1
   3 -10   7    2094     420  -2
  -3  10   7    2094     420   1
   2 -10   7    5912     506  -2
  -2  10   7    5912     506   1
   1 -10   7     800     350  -2
  -1  10   7     800     350   1
   0 -10   7    1280     422  -2
   0  10   7    1280     422   1
  -1 -10   7    1004     477  -2
   1  10   7    1004     477   1
  -2 -10   7   22481     800  -2
   2  10   7   22481     800   1
  -3 -10   7    3874     481  -2
   3  10   7    3874     481   1
  -4 -10   7    5350     609  -2
   4  10   7    5350     609   1
  -5 -10   7     711     699  -2
   5  10   7     711     699   1
   6  10   7     844    1292   1
  -6  11   7    5953    1258   1
   5 -11   7    -185     524  -2
  -5  11   7    -185     524   1
   4 -11   7    -377     392  -2
  -4  11   7    -377     392   1
   3 -11   7     137     413  -2
  -3  11   7     137     413   1
   2 -11   7    4983     535  -2
  -2  11   7    4983     535   1
   1 -11   7   12635     666  -2
  -1  11   7   12635     666   1
   0 -11   7     241     358  -2
   0  11   7     241     358   1
  -1 -11   7    8090     636  -2
   1  11   7    8090     636   1
  -2 -11   7     860     489  -2
   2  11   7     860     489   1
  -3 -11   7    2838     507  -2
   3  11   7    2838     507   1
  -4 -11   7      74     624  -2
   4  11   7      74     624   1
  -5 -11   7    1157     992  -2
   5  11   7    1157     992   1
   6  11   7    1503    1011   1
  -6  12   7    3383    2064   1
   5 -12   7    1452     638  -2
  -5  12   7    1452     638   1
   4 -12   7     156     667  -2
  -4  12   7     156     667   1
   3 -12   7    2692     500  -2
  -3  12   7    2692     500   1
   2 -12   7    2231     500  -2
  -2  12   7    2231     500   1
   1 -12   7     672     298  -2
  -1  12   7     672     298   1
   0 -12   7    1028     435  -2
   0  12   7    1028     435   1
  -1 -12   7     978     426  -2
   1  12   7     978     426   1
  -2 -12   7    -425     475  -2
   2  12   7    -425     475   1
  -3 -12   7    -577     577  -2
   3  12   7    -577     577   1
  -4 -12   7    4338     761  -2
   4  12   7    4338     761   1
  -5 -12   7    8042    1698  -2
   5  12   7    8042    1698   1
   6  12   7    1528    1483   1
  -6  13   7    1377    1439   1
   5 -13   7     653     862  -2
  -5  13   7     653     862   1
   4 -13   7    -559     832  -2
  -4  13   7    -559     832   1
   3 -13   7    -489     489  -2
  -3  13   7    -489     489   1
   2 -13   7    -447     494  -2
  -2  13   7    -447     494   1
   1 -13   7    2278     390  -2
  -1  13   7    2278     390   1
   0 -13   7     -36     692  -2
   0  13   7     -36     692   1
  -1 -13   7   11410     857  -2
   1  13   7   11410     857   1
  -2 -13   7    -478     540  -2
   2  13   7    -478     540   1
  -3 -13   7    -559     559  -2
   3  13   7    -559     559   1
  -4 -13   7    1677     716  -2
   4  13   7    1677     716   1
  -5 -13   7     803    1544  -2
   5  13   7     803    1544   1
   6  13   7     939    1877   1
   5 -14   7     673    1184  -2
  -5  14   7     673    1184   1
   4 -14   7    -543     807  -2
  -4  14   7    -543     807   1
   3 -14   7    3742     704  -2
  -3  14   7    3742     704   1
   2 -14   7    7424     746  -2
  -2  14   7    7424     746   1
   1 -14   7    6034     639  -2
  -1  14   7    6034     639   1
   0 -14   7    -592     592  -2
   0  14   7    -592     592   1
  -1 -14   7     653     516  -2
   1  14   7     653     516   1
  -2 -14   7    -550     550  -2
   2  14   7    -550     550   1
  -3 -14   7    1957     984  -2
   3  14   7    1957     984   1
  -4 -14   7    -351     841  -2
   4  14   7    -351     841   1
  -5 -14   7    1214     971  -2
   5  14   7    1214     971   1
   5 -15   7     159    1123  -2
  -5  15   7     159    1123   1
   4 -15   7    4611    1479  -2
  -4  15   7    4611    1479   1
   3 -15   7    1616     666  -2
  -3  15   7    1616     666   1
   2 -15   7    6892     903  -2
  -2  15   7    6892     903   1
   1 -15   7   14875    1211  -2
  -1  15   7   14875    1211   1
   0 -15   7    3569     745  -2
   0  15   7    3569     745   1
  -1 -15   7   25586    1276  -2
   1  15   7   25586    1276   1
  -2 -15   7   23804    1858  -2
   2  15   7   23804    1858   1
  -3 -15   7    1061     883  -2
   3  15   7    1061     883   1
  -4 -15   7    -390     874  -2
   4  15   7    -390     874   1
  -5 -15   7    5809    1284  -2
   5  15   7    5809    1284   1
   5 -16   7    -429     760  -2
  -5  16   7    -429     760   1
   4 -16   7    -497     742  -2
  -4  16   7    -497     742   1
   3 -16   7     -19     729  -2
  -3  16   7     -19     729   1
   2 -16   7    1796     769  -2
  -2  16   7    1796     769   1
   1 -16   7    4422    1254  -2
  -1  16   7    4422    1254   1
   0 -16   7    3799     718  -2
   0  16   7    3799     718   1
  -1 -16   7   21056    1286  -2
   1  16   7   21056    1286   1
  -2 -16   7    9856     957  -2
   2  16   7    9856     957   1
  -3 -16   7    2594    1071  -2
   3  16   7    2594    1071   1
  -4 -16   7     466     799  -2
   4  16   7     466     799   1
  -5 -16   7     222     988  -2
   5  16   7     222     988   1
   5 -17   7    1314    1815  -2
  -5  17   7    1314    1815   1
   4 -17   7     438     852  -2
  -4  17   7     438     852   1
   3 -17   7     -27     838  -2
  -3  17   7     -27     838   1
   2 -17   7   16742    1237  -2
  -2  17   7   16742    1237   1
   1 -17   7   10904    1046  -2
  -1  17   7   10904    1046   1
   0 -17   7   20688    1380  -2
   0  17   7   20688    1380   1
  -1 -17   7    1250     602  -2
   1  17   7    1250     602   1
  -2 -17   7    9134    1190  -2
   2  17   7    9134    1190   1
  -3 -17   7    -505     770  -2
   3  17   7    -505     770   1
  -4 -17   7    1464     888  -2
   4  17   7    1464     888   1
  -5 -17   7     813    2378  -2
   5  17   7     813    2378   1
   4 -18   7     755     961  -2
  -4  18   7     755     961   1
   3 -18   7    -815     826  -2
  -3  18   7    -815     826   1
   2 -18   7     737     949  -2
  -2  18   7     737     949   1
   1 -18   7   11048    1353  -2
  -1  18   7   11048    1353   1
   0 -18   7    1552     790  -2
   0  18   7    1552     790   1
  -1 -18   7    1949     846  -2
   1  18   7    1949     846   1
  -2 -18   7     806     708  -2
   2  18   7     806     708   1
  -3 -18   7    1309     776  -2
   3  18   7    1309     776   1
  -4 -18   7     385     887  -2
   4  18   7     385     887   1
   4 -19   7    -465     890  -2
  -4  19   7    -465     890   1
   3 -19   7    -742     903  -2
  -3  19   7    -742     903   1
   2 -19   7    1559    1116  -2
  -2  19   7    1559    1116   1
   1 -19   7     423     898  -2
  -1  19   7     423     898   1
   0 -19   7    -899     899  -2
   0  19   7    -899     899   1
  -1 -19   7    -920     920  -2
   1  19   7    -920     920   1
  -2 -19   7     806     604  -2
   2  19   7     806     604   1
  -3 -19   7     781     705  -2
   3  19   7     781     705   1
  -4 -19   7      96    1066  -2
   4  19   7      96    1066   1
   3 -20   7    -314     974  -2
  -3  20   7    -314     974   1
   2 -20   7    -293     823  -2
  -2  20   7    -293     823   1
   1 -20   7     -90     773  -2
  -1  20   7     -90     773   1
   0 -20   7    -845     923  -2
   0  20   7    -845     923   1
  -1 -20   7    1158     759  -2
   1  20   7    1158     759   1
  -2 -20   7     746     797  -2
   2  20   7     746     797   1
  -3 -20   7    1249     820  -2
   3  20   7    1249     820   1
   3 -21   7      60    1021  -2
  -3  21   7      60    1021   1
   2 -21   7      48    1012  -2
  -2  21   7      48    1012   1
   1 -21   7     771     963  -2
  -1  21   7     771     963   1
   0 -21   7    -589     956  -2
   0  21   7    -589     956   1
  -1 -21   7    -713     713  -2
   1  21   7    -713     713   1
  -2 -21   7      68     977  -2
   2  21   7      68     977   1
  -3 -21   7    1894    1030  -2
   3  21   7    1894    1030   1
   2 -22   7    -137    1035  -2
  -2  22   7    -137    1035   1
   1 -22   7    -754    1202  -2
  -1  22   7    -754    1202   1
   0 -22   7       7    1008  -2
   0  22   7       7    1008   1
  -1 -22   7      39    1013  -2
   1  22   7      39    1013   1
  -2 -22   7     339     873  -2
   2  22   7     339     873   1
   1 -23   7    -969     969  -2
  -1  23   7    -969     969   1
   0 -23   7     322    1067  -2
   0  23   7     322    1067   1
  -1 -23   7     966    1086  -2
   1  23   7     966    1086   1
  -7   0   8     188    1877   1
  -6   0   8     960    1110   1
  -5   0   8    2765    1202   1
  -4   0   8    5309     391   1
   3   0   8    9024     521  -2
  -3   0   8    9024     521   1
   2   0   8    5528     658  -2
  -2   0   8    5528     658   1
   1   0   8  651929   11377  -2
  -1   0   8  651929   11377   1
   0   0   8   16009     680  -2
   0   0   8   16009     680   1
  -1   0   8  968171   16919  -2
   1   0   8  968171   16919   1
  -2   0   8   66984    1917  -2
   2   0   8   66984    1917   1
  -3   0   8    6509     782  -2
   3   0   8    6509     782   1
   4   0   8     308     642   1
   5   0   8    5670    1066   1
   6   0   8    -757    1070   1
  -7   1   8     421    1452   1
  -6   1   8     642     790   1
  -5   1   8     221     653   1
  -4   1   8    5760     280   1
   3  -1   8    2560     257  -2
  -3   1   8    2560     257   1
   2  -1   8    7798     341  -2
  -2   1   8    7798     341   1
   1  -1   8  465030    7890  -2
  -1   1   8  465030    7890   1
   0  -1   8   10853     502  -2
   0   1   8   10853     502   1
  -1  -1   8  257681    3825  -2
   1   1   8  257681    3825   1
  -2  -1   8    9142     484  -2
   2   1   8    9142     484   1
  -3  -1   8    9798     635  -2
   3   1   8    9798     635   1
   4   1   8    4359     579   1
   5   1   8     930     594   1
   6   1   8     341     858   1
  -6   2   8    1290     841   1
  -5   2   8     263     282   1
  -4   2   8     420     200   1
   3  -2   8     504     248  -2
  -3   2   8     504     248   1
   2  -2   8   59353    1014  -2
  -2   2   8   59353    1014   1
   1  -2   8   39271    1803  -2
  -1   2   8   39271    1803   1
   0  -2   8   16627     553  -2
   0   2   8   16627     553   1
  -1  -2   8  180237    2472  -2
   1   2   8  180237    2472   1
  -2  -2   8   32944    1017  -2
   2   2   8   32944    1017   1
  -3  -2   8    1768     485  -2
   3   2   8    1768     485   1
   4   2   8    2106     521   1
   5   2   8    2971     679   1
   6   2   8    -696     804   1
  -6   3   8     117    1016   1
  -5   3   8    5584     622   1
  -4   3   8    6305     350   1
   3  -3   8     533     246  -2
  -3   3   8     533     246   1
   2  -3   8    1385     229  -2
  -2   3   8    1385     229   1
   1  -3   8     732     273  -2
  -1   3   8     732     273   1
   0  -3   8   17017     495  -2
   0   3   8   17017     495   1
  -1  -3   8     861     264  -2
   1   3   8     861     264   1
  -2  -3   8   28016     763  -2
   2   3   8   28016     763   1
  -3  -3   8   17220     757  -2
   3   3   8   17220     757   1
   4   3   8   12259     618   1
   5   3   8    4702     728   1
   6   3   8    3195     987   1
  -6   4   8    1662    1111   1
  -5   4   8    1282     533   1
  -4   4   8    1131     232   1
   3  -4   8     164     243  -2
  -3   4   8     164     243   1
   2  -4   8    6520     372  -2
  -2   4   8    6520     372   1
   1  -4   8    5245     322  -2
  -1   4   8    5245     322   1
   0  -4   8   12745     447  -2
   0   4   8   12745     447   1
  -1  -4   8    8255     390  -2
   1   4   8    8255     390   1
  -2  -4   8    1624     309  -2
   2   4   8    1624     309   1
  -3  -4   8    3154     427  -2
   3   4   8    3154     427   1
   4   4   8     606     445   1
   5   4   8   11544     951   1
   6   4   8    9740    1201   1
  -6   5   8    1740    1319   1
  -5   5   8     163     498   1
  -4   5   8   11794     443   1
   3  -5   8   20604     701  -2
  -3   5   8   20604     701   1
   2  -5   8     649     247  -2
  -2   5   8     649     247   1
   1  -5   8   10705     423  -2
  -1   5   8   10705     423   1
   0  -5   8    -202     210  -2
   0   5   8    -202     210   1
  -1  -5   8    2147     281  -2
   1   5   8    2147     281   1
  -2  -5   8   24228     766  -2
   2   5   8   24228     766   1
  -3  -5   8   19790     816  -2
   3   5   8   19790     816   1
   4   5   8    8879     629   1
   5   5   8     318     762   1
   6   5   8    1357     923   1
  -6   6   8    2717    1060   1
  -5   6   8    2869     776   1
  -4   6   8    6104     398   1
   3  -6   8   24729     849  -2
  -3   6   8   24729     849   1
   2  -6   8    9401     449  -2
  -2   6   8    9401     449   1
   1  -6   8   22353     884  -2
  -1   6   8   22353     884   1
   0  -6   8     158     241  -2
   0   6   8     158     241   1
  -1  -6   8    5576     382  -2
   1   6   8    5576     382   1
  -2  -6   8    1158     299  -2
   2   6   8    1158     299   1
  -3  -6   8    4833     532  -2
   3   6   8    4833     532   1
   4   6   8    1811     472   1
   5   6   8    -178     668   1
   6   6   8      19     881   1
  -6   7   8    1461    1016   1
  -5   7   8     768     732   1
  -4   7   8    2507     433   1
   3  -7   8   46634    1134  -2
  -3   7   8   46634    1134   1
   2  -7   8    -197     333  -2
  -2   7   8    -197     333   1
   1  -7   8   19205     637  -2
  -1   7   8   19205     637   1
   0  -7   8  197997    3107  -2
   0   7   8  197997    3107   1
  -1  -7   8   11266     554  -2
   1   7   8   11266     554   1
  -2  -7   8     945     349  -2
   2   7   8     945     349   1
  -3  -7   8   90972    1958  -2
   3   7   8   90972    1958   1
   4   7   8    9006     700   1
   5   7   8    -336     625   1
   6   7   8     347    1024   1
  -6   8   8     971     877   1
  -5   8   8     355     275   1
  -4   8   8     550     493   1
   3  -8   8   10432     739  -2
  -3   8   8   10432     739   1
   2  -8   8    3541     421  -2
  -2   8   8    3541     421   1
   1  -8   8   16370     599  -2
  -1   8   8   16370     599   1
   0  -8   8   31706     776  -2
   0   8   8   31706     776   1
  -1  -8   8    5443     492  -2
   1   8   8    5443     492   1
  -2  -8   8   14385     691  -2
   2   8   8   14385     691   1
  -3  -8   8    3625     801  -2
   3   8   8    3625     801   1
   4   8   8   33254    1319   1
   5   8   8     593     727   1
   6   8   8     307    1032   1
  -6   9   8    3697     976   1
  -5   9   8    -214     413   1
   4  -9   8     -20     427  -2
  -4   9   8     -20     427   1
   3  -9   8   38230    1068  -2
  -3   9   8   38230    1068   1
   2  -9   8    8674     551  -2
  -2   9   8    8674     551   1
   1  -9   8     629     280  -2
  -1   9   8     629     280   1
   0  -9   8   98089    2033  -2
   0   9   8   98089    2033   1
  -1  -9   8    2277     477  -2
   1   9   8    2277     477   1
  -2  -9   8    6002     575  -2
   2   9   8    6002     575   1
  -3  -9   8  113206    2369  -2
   3   9   8  113206    2369   1
  -4  -9   8    2332     591  -2
   4   9   8    2332     591   1
   5   9   8    -491     909   1
   6   9   8    8538    1517   1
  -6  10   8     460     931   1
  -5  10   8    5733     860   1
   4 -10   8   10799     755  -2
  -4  10   8   10799     755   1
   3 -10   8   25931     899  -2
  -3  10   8   25931     899   1
   2 -10   8    5178     560  -2
  -2  10   8    5178     560   1
   1 -10   8      20     346  -2
  -1  10   8      20     346   1
   0 -10   8    1131     421  -2
   0  10   8    1131     421   1
  -1 -10   8     109     473  -2
   1  10   8     109     473   1
  -2 -10   8     776     368  -2
   2  10   8     776     368   1
  -3 -10   8   22935    1398  -2
   3  10   8   22935    1398   1
  -4 -10   8    3064     722  -2
   4  10   8    3064     722   1
   5  10   8     811     777   1
   6  10   8     651    1420   1
  -6  11   8    6381    1257   1
  -5  11   8    1672     637   1
   4 -11   8    -156     666  -2
  -4  11   8    -156     666   1
   3 -11   8     540     435  -2
  -3  11   8     540     435   1
   2 -11   8    2797     513  -2
  -2  11   8    2797     513   1
   1 -11   8     735     448  -2
  -1  11   8     735     448   1
   0 -11   8   11318     822  -2
   0  11   8   11318     822   1
  -1 -11   8    -182     431  -2
   1  11   8    -182     431   1
  -2 -11   8    7045     715  -2
   2  11   8    7045     715   1
  -3 -11   8    3789     572  -2
   3  11   8    3789     572   1
  -4 -11   8    1720     702  -2
   4  11   8    1720     702   1
   5  11   8     593    1102   1
   6  11   8     666    1406   1
  -6  12   8     178    3348   1
  -5  12   8    1276     677   1
   4 -12   8    -257     665  -2
  -4  12   8    -257     665   1
   3 -12   8    1602     571  -2
  -3  12   8    1602     571   1
   2 -12   8    2905     587  -2
  -2  12   8    2905     587   1
   1 -12   8    -432     432  -2
  -1  12   8    -432     432   1
   0 -12   8     566     506  -2
   0  12   8     566     506   1
  -1 -12   8    1190     828  -2
   1  12   8    1190     828   1
  -2 -12   8    -559     559  -2
   2  12   8    -559     559   1
  -3 -12   8    -537     537  -2
   3  12   8    -537     537   1
  -4 -12   8    -360     607  -2
   4  12   8    -360     607   1
   5  12   8    3557    1120   1
  -5  13   8     159     672   1
   4 -13   8    -703     703  -2
  -4  13   8    -703     703   1
   3 -13   8    -560     560  -2
  -3  13   8    -560     560   1
   2 -13   8    1895     585  -2
  -2  13   8    1895     585   1
   1 -13   8    -288     288  -2
  -1  13   8    -288     288   1
   0 -13   8    -497     660  -2
   0  13   8    -497     660   1
  -1 -13   8    -656     656  -2
   1  13   8    -656     656   1
  -2 -13   8    3863     730  -2
   2  13   8    3863     730   1
  -3 -13   8    -583     583  -2
   3  13   8    -583     583   1
  -4 -13   8     514     653  -2
   4  13   8     514     653   1
   5  13   8     903     974   1
  -5  14   8     227     714   1
   4 -14   8    -767     767  -2
  -4  14   8    -767     767   1
   3 -14   8    -176     589  -2
  -3  14   8    -176     589   1
   2 -14   8    9026     913  -2
  -2  14   8    9026     913   1
   1 -14   8    -602     602  -2
  -1  14   8    -602     602   1
   0 -14   8    -618     618  -2
   0  14   8    -618     618   1
  -1 -14   8    5274     750  -2
   1  14   8    5274     750   1
  -2 -14   8     363     661  -2
   2  14   8     363     661   1
  -3 -14   8    1880     850  -2
   3  14   8    1880     850   1
  -4 -14   8     500     703  -2
   4  14   8     500     703   1
   5  14   8    1872    1105   1
  -5  15   8     912     798   1
   4 -15   8     146     835  -2
  -4  15   8     146     835   1
   3 -15   8    2815     806  -2
  -3  15   8    2815     806   1
   2 -15   8   18210    1203  -2
  -2  15   8   18210    1203   1
   1 -15   8   10940     819  -2
  -1  15   8   10940     819   1
   0 -15   8    -679     679  -2
   0  15   8    -679     679   1
  -1 -15   8    -176     700  -2
   1  15   8    -176     700   1
  -2 -15   8    6570    1328  -2
   2  15   8    6570    1328   1
  -3 -15   8    6004     957  -2
   3  15   8    6004     957   1
  -4 -15   8    1051     829  -2
   4  15   8    1051     829   1
   5  15   8     764    1119   1
   5 -16   8     510     829  -2
  -5  16   8     510     829   1
   4 -16   8     837     984  -2
  -4  16   8     837     984   1
   3 -16   8    -758     758  -2
  -3  16   8    -758     758   1
   2 -16   8    1889     780  -2
  -2  16   8    1889     780   1
   1 -16   8    8534    1037  -2
  -1  16   8    8534    1037   1
   0 -16   8   18090    1307  -2
   0  16   8   18090    1307   1
  -1 -16   8    4536     896  -2
   1  16   8    4536     896   1
  -2 -16   8    1075     872  -2
   2  16   8    1075     872   1
  -3 -16   8     675    1006  -2
   3  16   8     675    1006   1
  -4 -16   8    -536     844  -2
   4  16   8    -536     844   1
  -5 -16   8    1434    1148  -2
   5  16   8    1434    1148   1
   4 -17   8    -211    1156  -2
  -4  17   8    -211    1156   1
   3 -17   8     141     881  -2
  -3  17   8     141     881   1
   2 -17   8     941     821  -2
  -2  17   8     941     821   1
   1 -17   8   15641    1278  -2
  -1  17   8   15641    1278   1
   0 -17   8   13175    1007  -2
   0  17   8   13175    1007   1
  -1 -17   8   19399    1230  -2
   1  17   8   19399    1230   1
  -2 -17   8     394     674  -2
   2  17   8     394     674   1
  -3 -17   8     498     777  -2
   3  17   8     498     777   1
  -4 -17   8     745     864  -2
   4  17   8     745     864   1
   4 -18   8     100     988  -2
  -4  18   8     100     988   1
   3 -18   8    -830     830  -2
  -3  18   8    -830     830   1
   2 -18   8    3844     952  -2
  -2  18   8    3844     952   1
   1 -18   8    1690    1129  -2
  -1  18   8    1690    1129   1
   0 -18   8    4015    1283  -2
   0  18   8    4015    1283   1
  -1 -18   8    2938    1080  -2
   1  18   8    2938    1080   1
  -2 -18   8    1007     740  -2
   2  18   8    1007     740   1
  -3 -18   8    1470     809  -2
   3  18   8    1470     809   1
  -4 -18   8     576     894  -2
   4  18   8     576     894   1
   4 -19   8    1371    1170  -2
  -4  19   8    1371    1170   1
   3 -19   8    -120     970  -2
  -3  19   8    -120     970   1
   2 -19   8    2217     911  -2
  -2  19   8    2217     911   1
   1 -19   8    -643    1007  -2
  -1  19   8    -643    1007   1
   0 -19   8   -1276    1276  -2
   0  19   8   -1276    1276   1
  -1 -19   8    1649    1423  -2
   1  19   8    1649    1423   1
  -2 -19   8    -526     897  -2
   2  19   8    -526     897   1
  -3 -19   8     697     781  -2
   3  19   8     697     781   1
  -4 -19   8    2128    2315  -2
   4  19   8    2128    2315   1
   3 -20   8     231    1191  -2
  -3  20   8     231    1191   1
   2 -20   8     428    1057  -2
  -2  20   8     428    1057   1
   1 -20   8    1639     955  -2
  -1  20   8    1639     955   1
   0 -20   8    -496     949  -2
   0  20   8    -496     949   1
  -1 -20   8     169     748  -2
   1  20   8     169     748   1
  -2 -20   8     510     719  -2
   2  20   8     510     719   1
  -3 -20   8    -748     941  -2
   3  20   8    -748     941   1
   3 -21   8    -313    2253  -2
  -3  21   8    -313    2253   1
   2 -21   8   -1023    1023  -2
  -2  21   8   -1023    1023   1
   1 -21   8    -898     898  -2
  -1  21   8    -898     898   1
   0 -21   8     683    1020  -2
   0  21   8     683    1020   1
  -1 -21   8     160    1030  -2
   1  21   8     160    1030   1
  -2 -21   8    -119     785  -2
   2  21   8    -119     785   1
  -3 -21   8    3692    2503  -2
   3  21   8    3692    2503   1
   2 -22   8    -367    1223  -2
  -2  22   8    -367    1223   1
   1 -22   8     814    1183  -2
  -1  22   8     814    1183   1
   0 -22   8      31    1022  -2
   0  22   8      31    1022   1
  -1 -22   8    -506    1120  -2
   1  22   8    -506    1120   1
  -2 -22   8   -1017    1017  -2
   2  22   8   -1017    1017   1
   1 -23   8    1579    1630  -2
  -1  23   8    1579    1630   1
   0 -23   8    1522    1150  -2
   0  23   8    1522    1150   1
  -1 -23   8    -810    1570  -2
   1  23   8    -810    1570   1
  -6   1   9    1201     844   1
  -5   1   9    2742     506   1
  -4   1   9    1222     316   1
  -3   1   9    4591     370   1
   2  -1   9   73448    1311  -2
  -2   1   9   73448    1311   1
   1  -1   9  119782    1818  -2
  -1   1   9  119782    1818   1
   0  -1   9   70172    1112  -2
   0   1   9   70172    1112   1
  -1  -1   9  140464    1980  -2
   1   1   9  140464    1980   1
  -2  -1   9    9013    1233  -2
   2   1   9    9013    1233   1
   3   1   9   14764     794   1
   4   1   9    4647     625   1
   5   1   9    2242     705   1
   6   1   9    -692     868   1
  -6   2   9    2167    1121   1
  -5   2   9      21     453   1
  -4   2   9     228     233   1
  -3   2   9     391     293   1
   2  -2   9   85889    1559  -2
  -2   2   9   85889    1559   1
   1  -2   9   25527     757  -2
  -1   2   9   25527     757   1
   0  -2   9    9667     421  -2
   0   2   9    9667     421   1
  -1  -2   9   74521    1322  -2
   1   2   9   74521    1322   1
  -2  -2   9   69426    1451  -2
   2   2   9   69426    1451   1
   3   2   9    3242     544   1
   4   2   9    6112     660   1
   5   2   9     299     612   1
   6   2   9    -837     837   1
  -6   3   9    1063    1084   1
  -5   3   9     665     490   1
  -4   3   9    5093     368   1
  -3   3   9    5867     441   1
   2  -3   9    9004     452  -2
  -2   3   9    9004     452   1
   1  -3   9   11027     539  -2
  -1   3   9   11027     539   1
   0  -3   9   10775     462  -2
   0   3   9   10775     462   1
  -1  -3   9    1353     312  -2
   1   3   9    1353     312   1
  -2  -3   9    4603     390  -2
   2   3   9    4603     390   1
   3   3   9    5763     544   1
   4   3   9     269     489   1
   5   3   9     284     621   1
   6   3   9      34     892   1
  -6   4   9    1978    1199   1
  -5   4   9     883     702   1
  -4   4   9     439     301   1
   3  -4   9   11191     894  -2
  -3   4   9   11191     894   1
   2  -4   9     592     281  -2
  -2   4   9     592     281   1
   1  -4   9    1308     310  -2
  -1   4   9    1308     310   1
   0  -4   9   11998     521  -2
   0   4   9   11998     521   1
  -1  -4   9   10789     508  -2
   1   4   9   10789     508   1
  -2  -4   9    1619     330  -2
   2   4   9    1619     330   1
  -3  -4   9     244     363  -2
   3   4   9     244     363   1
   4   4   9    -440     536   1
   5   4   9    -134     599   1
   6   4   9    1768     983   1
  -6   5   9    9200    1672   1
  -5   5   9     430     625   1
  -4   5   9    2345     366   1
   3  -5   9   11277     545  -2
  -3   5   9   11277     545   1
   2  -5   9    1311     319  -2
  -2   5   9    1311     319   1
   1  -5   9     233     311  -2
  -1   5   9     233     311   1
   0  -5   9    8375     632  -2
   0   5   9    8375     632   1
  -1  -5   9    4075     454  -2
   1   5   9    4075     454   1
  -2  -5   9    1462     417  -2
   2   5   9    1462     417   1
  -3  -5   9    4232     535  -2
   3   5   9    4232     535   1
   4   5   9    5458     710   1
   5   5   9     549     830   1
   6   5   9    1098     979   1
  -6   6   9    4810    1727   1
  -5   6   9    -527     681   1
  -4   6   9   58325    1824   1
   3  -6   9    1924     421  -2
  -3   6   9    1924     421   1
   2  -6   9     246     335  -2
  -2   6   9     246     335   1
   1  -6   9    6732     436  -2
  -1   6   9    6732     436   1
   0  -6   9    4402     409  -2
   0   6   9    4402     409   1
  -1  -6   9   24431     889  -2
   1   6   9   24431     889   1
  -2  -6   9     536     379  -2
   2   6   9     536     379   1
  -3  -6   9   41045    1325  -2
   3   6   9   41045    1325   1
   4   6   9    4352     653   1
   5   6   9    -596     787   1
   6   6   9     353     984   1
  -6   7   9    1779    1458   1
  -5   7   9    1390     382   1
  -4   7   9     776     471   1
   3  -7   9   42532    1225  -2
  -3   7   9   42532    1225   1
   2  -7   9     -27     254  -2
  -2   7   9     -27     254   1
   1  -7   9   22849     728  -2
  -1   7   9   22849     728   1
   0  -7   9    4706     479  -2
   0   7   9    4706     479   1
  -1  -7   9    6974     519  -2
   1   7   9    6974     519   1
  -2  -7   9   20118     957  -2
   2   7   9   20118     957   1
  -3  -7   9    1572     565  -2
   3   7   9    1572     565   1
   4   7   9    1791     610   1
   5   7   9      65     709   1
   6   7   9    -819     886   1
  -6   8   9    1940    1637   1
  -5   8   9    -409     409   1
  -4   8   9    1467     535   1
   3  -8   9    1320     432  -2
  -3   8   9    1320     432   1
   2  -8   9    8905     573  -2
  -2   8   9    8905     573   1
   1  -8   9   18502     666  -2
  -1   8   9   18502     666   1
   0  -8   9    1436     371  -2
   0   8   9    1436     371   1
  -1  -8   9    1388     393  -2
   1   8   9    1388     393   1
  -2  -8   9    3076     512  -2
   2   8   9    3076     512   1
  -3  -8   9    6941     885  -2
   3   8   9    6941     885   1
   4   8   9    -217     593   1
   5   8   9     -81     796   1
   6   8   9     477    1191   1
  -6   9   9    1866     836   1
  -5   9   9     159     498   1
  -4   9   9    -590     590   1
   3  -9   9   32721    1013  -2
  -3   9   9   32721    1013   1
   2  -9   9    -168     349  -2
  -2   9   9    -168     349   1
   1  -9   9     644     324  -2
  -1   9   9     644     324   1
   0  -9   9   33605     917  -2
   0   9   9   33605     917   1
  -1  -9   9    9979     751  -2
   1   9   9    9979     751   1
  -2  -9   9     324     441  -2
   2   9   9     324     441   1
  -3  -9   9   36138    1357  -2
   3   9   9   36138    1357   1
   4   9   9    6805     853   1
   5   9   9     -67     783   1
   6   9   9   -1257    1963   1
  -6  10   9    1948    1581   1
  -5  10   9     741     556   1
  -4  10   9    -599     599   1
   3 -10   9   25091     969  -2
  -3  10   9   25091     969   1
   2 -10   9    5163     484  -2
  -2  10   9    5163     484   1
   1 -10   9     279     309  -2
  -1  10   9     279     309   1
   0 -10   9    5465     632  -2
   0  10   9    5465     632   1
  -1 -10   9     567     553  -2
   1  10   9     567     553   1
  -2 -10   9     849     600  -2
   2  10   9     849     600   1
  -3 -10   9   13930    1054  -2
   3  10   9   13930    1054   1
   4  10   9    -149     765   1
   5  10   9    -757    1167   1
   6  10   9     752    1086   1
  -5  11   9     715     629   1
  -4  11   9    3207     799   1
   3 -11   9    4079     606  -2
  -3  11   9    4079     606   1
   2 -11   9    2088     532  -2
  -2  11   9    2088     532   1
   1 -11   9    5707     609  -2
  -1  11   9    5707     609   1
   0 -11   9    8346     713  -2
   0  11   9    8346     713   1
  -1 -11   9     605     895  -2
   1  11   9     605     895   1
  -2 -11   9    -154     378  -2
   2  11   9    -154     378   1
  -3 -11   9    4133     821  -2
   3  11   9    4133     821   1
   4  11   9    1456     722   1
   5  11   9    -490    1418   1
  -5  12   9    1249     672   1
  -4  12   9    -643     831   1
   3 -12   9    -560     560  -2
  -3  12   9    -560     560   1
   2 -12   9     549     543  -2
  -2  12   9     549     543   1
   1 -12   9    2970     566  -2
  -1  12   9    2970     566   1
   0 -12   9    -560     683  -2
   0  12   9    -560     683   1
  -1 -12   9     725     593  -2
   1  12   9     725     593   1
  -2 -12   9    6115     765  -2
   2  12   9    6115     765   1
  -3 -12   9    -756     756  -2
   3  12   9    -756     756   1
   4  12   9    1082     758   1
   5  12   9    2748    1718   1
  -5  13   9    2238    1003   1
   4 -13   9    -744     744  -2
  -4  13   9    -744     744   1
   3 -13   9    -710     710  -2
  -3  13   9    -710     710   1
   2 -13   9    1623     621  -2
  -2  13   9    1623     621   1
   1 -13   9    1604     768  -2
  -1  13   9    1604     768   1
   0 -13   9    -645     645  -2
   0  13   9    -645     645   1
  -1 -13   9    -536     536  -2
   1  13   9    -536     536   1
  -2 -13   9    -573     573  -2
   2  13   9    -573     573   1
  -3 -13   9    -751     751  -2
   3  13   9    -751     751   1
  -4 -13   9     126     825  -2
   4  13   9     126     825   1
   5  13   9     559    1060   1
  -5  14   9     156     759   1
   4 -14   9    -735     735  -2
  -4  14   9    -735     735   1
   3 -14   9    -317     723  -2
  -3  14   9    -317     723   1
   2 -14   9    2250     872  -2
  -2  14   9    2250     872   1
   1 -14   9    -158     502  -2
  -1  14   9    -158     502   1
   0 -14   9    -672     672  -2
   0  14   9    -672     672   1
  -1 -14   9    -587     611  -2
   1  14   9    -587     611   1
  -2 -14   9   18641    1233  -2
   2  14   9   18641    1233   1
  -3 -14   9    -383     688  -2
   3  14   9    -383     688   1
  -4 -14   9     395     749  -2
   4  14   9     395     749   1
   5  14   9    1073    1089   1
  -5  15   9    1021     839   1
   4 -15   9    -664    1010  -2
  -4  15   9    -664    1010   1
   3 -15   9    -478    1099  -2
  -3  15   9    -478    1099   1
   2 -15   9   27375    2309  -2
  -2  15   9   27375    2309   1
   1 -15   9    2221     895  -2
  -1  15   9    2221     895   1
   0 -15   9     206     816  -2
   0  15   9     206     816   1
  -1 -15   9    2349    1027  -2
   1  15   9    2349    1027   1
  -2 -15   9    3607     855  -2
   2  15   9    3607     855   1
  -3 -15   9    5616    1400  -2
   3  15   9    5616    1400   1
  -4 -15   9    -257     813  -2
   4  15   9    -257     813   1
   5  15   9    1614    1206   1
   4 -16   9    -552     817  -2
  -4  16   9    -552     817   1
   3 -16   9     693     910  -2
  -3  16   9     693     910   1
   2 -16   9    1187     817  -2
  -2  16   9    1187     817   1
   1 -16   9   11394    1409  -2
  -1  16   9   11394    1409   1
   0 -16   9    2723    1040  -2
   0  16   9    2723    1040   1
  -1 -16   9    8216    1543  -2
   1  16   9    8216    1543   1
  -2 -16   9    1018     740  -2
   2  16   9    1018     740   1
  -3 -16   9    3516    1674  -2
   3  16   9    3516    1674   1
  -4 -16   9    1165     920  -2
   4  16   9    1165     920   1
   4 -17   9    -464     947  -2
  -4  17   9    -464     947   1
   3 -17   9    -290     875  -2
  -3  17   9    -290     875   1
   2 -17   9    3344     929  -2
  -2  17   9    3344     929   1
   1 -17   9    2184     998  -2
  -1  17   9    2184     998   1
   0 -17   9    3613    1318  -2
   0  17   9    3613    1318   1
  -1 -17   9    3861    1635  -2
   1  17   9    3861    1635   1
  -2 -17   9    5888    1148  -2
   2  17   9    5888    1148   1
  -3 -17   9    -773     773  -2
   3  17   9    -773     773   1
  -4 -17   9    1093     934  -2
   4  17   9    1093     934   1
   4 -18   9      32    1075  -2
  -4  18   9      32    1075   1
   3 -18   9     529     958  -2
  -3  18   9     529     958   1
   2 -18   9    8288    1236  -2
  -2  18   9    8288    1236   1
   1 -18   9    2846    1712  -2
  -1  18   9    2846    1712   1
   0 -18   9    3695    1289  -2
   0  18   9    3695    1289   1
  -1 -18   9    9657    1498  -2
   1  18   9    9657    1498   1
  -2 -18   9    -557     913  -2
   2  18   9    -557     913   1
  -3 -18   9     504     806  -2
   3  18   9     504     806   1
  -4 -18   9    2217    1319  -2
   4  18   9    2217    1319   1
   3 -19   9    1582    1471  -2
  -3  19   9    1582    1471   1
   2 -19   9    -844    1586  -2
  -2  19   9    -844    1586   1
   1 -19   9     367    1074  -2
  -1  19   9     367    1074   1
   0 -19   9    -528     932  -2
   0  19   9    -528     932   1
  -1 -19   9    1452     791  -2
   1  19   9    1452     791   1
  -2 -19   9     505    1013  -2
   2  19   9     505    1013   1
  -3 -19   9     811     995  -2
   3  19   9     811     995   1
   3 -20   9     489    1581  -2
  -3  20   9     489    1581   1
   2 -20   9     187    1032  -2
  -2  20   9     187    1032   1
   1 -20   9    -692     964  -2
  -1  20   9    -692     964   1
   0 -20   9      -1     993  -2
   0  20   9      -1     993   1
  -1 -20   9    -833     904  -2
   1  20   9    -833     904   1
  -2 -20   9     -17    1032  -2
   2  20   9     -17    1032   1
  -3 -20   9    -618    1015  -2
   3  20   9    -618    1015   1
   2 -21   9    -573    1155  -2
  -2  21   9    -573    1155   1
   1 -21   9      40    1154  -2
  -1  21   9      40    1154   1
   0 -21   9     255     999  -2
   0  21   9     255     999   1
  -1 -21   9   -1018    1018  -2
   1  21   9   -1018    1018   1
  -2 -21   9     335    1095  -2
   2  21   9     335    1095   1
   1 -22   9     476    1033  -2
  -1  22   9     476    1033   1
   0 -22   9     150    1003  -2
   0  22   9     150    1003   1
  -1 -22   9   -1038    1038  -2
   1  22   9   -1038    1038   1
  -6   0  10    2292    1423   1
  -5   0  10    -134     725   1
  -4   0  10    -391     391   1
  -3   0  10    8365     698   1
   2   0  10   27916    1295  -2
  -2   0  10   27916    1295   1
   1   0  10   28379    1098  -2
  -1   0  10   28379    1098   1
   0   0  10   29353    1077  -2
   0   0  10   29353    1077   1
  -1   0  10    8556     870  -2
   1   0  10    8556     870   1
  -2   0  10    6397    1915  -2
   2   0  10    6397    1915   1
   3   0  10    9904    1282   1
   4   0  10    -821     821   1
   5   0  10    -141     880   1
   6   0  10   -1140    1213   1
  -6   1  10     791    1421   1
  -5   1  10    6064     506   1
  -4   1  10     187     257   1
  -3   1  10    1305     342   1
   2  -1  10  184348    2845  -2
  -2   1  10  184348    2845   1
   1  -1  10    1103     315  -2
  -1   1  10    1103     315   1
   0  -1  10    1824     315  -2
   0   1  10    1824     315   1
  -1  -1  10    1174     377  -2
   1   1  10    1174     377   1
  -2  -1  10  288566    5419  -2
   2   1  10  288566    5419   1
   3   1  10    5495     787   1
   4   1  10    -538     538   1
   5   1  10   16463    1157   1
   6   1  10    -823     903   1
  -6   2  10    3449    1329   1
  -5   2  10    1009     653   1
  -4   2  10    -125     284   1
  -3   2  10   57851    1167   1
   2  -2  10   17847     712  -2
  -2   2  10   17847     712   1
   1  -2  10    1304     321  -2
  -1   2  10    1304     321   1
   0  -2  10   31249     835  -2
   0   2  10   31249     835   1
  -1  -2  10    5078     480  -2
   1   2  10    5078     480   1
  -2  -2  10    3980     751  -2
   2   2  10    3980     751   1
   3   2  10    1414     614   1
   4   2  10    -583     583   1
   5   2  10    2434     753   1
   6   2  10    -887     887   1
  -6   3  10    1044    1140   1
  -5   3  10    6991     531   1
  -4   3  10    4170    2026   1
  -3   3  10      47     353   1
   2  -3  10    3452     416  -2
  -2   3  10    3452     416   1
   1  -3  10     -46     356  -2
  -1   3  10     -46     356   1
   0  -3  10    2676     438  -2
   0   3  10    2676     438   1
  -1  -3  10     888     397  -2
   1   3  10     888     397   1
  -2  -3  10    1557     436  -2
   2   3  10    1557     436   1
   3   3  10    -600     600   1
   4   3  10     709     662   1
   5   3  10    1160     720   1
   6   3  10     227     994   1
  -6   4  10    3096    1339   1
  -5   4  10     579     634   1
  -4   4  10    4484     628   1
  -3   4  10    2363     958   1
   2  -4  10     403     319  -2
  -2   4  10     403     319   1
   1  -4  10      60     340  -2
  -1   4  10      60     340   1
   0  -4  10    6370     452  -2
   0   4  10    6370     452   1
  -1  -4  10    4358     489  -2
   1   4  10    4358     489   1
  -2  -4  10     577     364  -2
   2   4  10     577     364   1
   3   4  10    -429     429   1
   4   4  10     113     653   1
   5   4  10    -683     683   1
   6   4  10       4     985   1
  -6   5  10    7835    1619   1
  -5   5  10     111     387   1
  -4   5  10    7048     699   1
  -3   5  10    -356     356   1
   2  -5  10    2825     395  -2
  -2   5  10    2825     395   1
   1  -5  10   13690     640  -2
  -1   5  10   13690     640   1
   0  -5  10    1595     366  -2
   0   5  10    1595     366   1
  -1  -5  10     499     338  -2
   1   5  10     499     338   1
  -2  -5  10    7717     577  -2
   2   5  10    7717     577   1
   3   5  10    -428     428   1
   4   5  10     107     711   1
   5   5  10    -758     758   1
   6   5  10    4189    1209   1
  -6   6  10    5618    1529   1
  -5   6  10     391     471   1
  -4   6  10   20106    1188   1
  -3   6  10   30891    1085   1
   2  -6  10    -280     280  -2
  -2   6  10    -280     280   1
   1  -6  10    7449     511  -2
  -1   6  10    7449     511   1
   0  -6  10    2966     445  -2
   0   6  10    2966     445   1
  -1  -6  10    2540     443  -2
   1   6  10    2540     443   1
  -2  -6  10    8641     689  -2
   2   6  10    8641     689   1
   3   6  10     682     478   1
   4   6  10   12050    1019   1
   5   6  10    -304     901   1
   6   6  10    -979     979   1
  -6   7  10    2116    1170   1
  -5   7  10     679     449   1
  -4   7  10   21372    1474   1
   3  -7  10     644     523  -2
  -3   7  10     644     523   1
   2  -7  10    2746     370  -2
  -2   7  10    2746     370   1
   1  -7  10    8439     514  -2
  -1   7  10    8439     514   1
   0  -7  10   20489    1264  -2
   0   7  10   20489    1264   1
  -1  -7  10    2774     449  -2
   1   7  10    2774     449   1
  -2  -7  10    6054     653  -2
   2   7  10    6054     653   1
  -3  -7  10    1674     532  -2
   3   7  10    1674     532   1
   4   7  10    5350     859   1
   5   7  10    9266    1307   1
   6   7  10    -496    1024   1
  -6   8  10    2836    1465   1
  -5   8  10    1280     512   1
  -4   8  10    7599     872   1
   3  -8  10    2314     461  -2
  -3   8  10    2314     461   1
   2  -8  10    3571     403  -2
  -2   8  10    3571     403   1
   1  -8  10    2674     388  -2
  -1   8  10    2674     388   1
   0  -8  10    2942     512  -2
   0   8  10    2942     512   1
  -1  -8  10    6547     638  -2
   1   8  10    6547     638   1
  -2  -8  10    2636     535  -2
   2   8  10    2636     535   1
  -3  -8  10   73824    1922  -2
   3   8  10   73824    1922   1
   4   8  10   15550    1143   1
   5   8  10     -65     785   1
   6   8  10    4758    2154   1
  -6   9  10    -634    1783   1
  -5   9  10    2788     645   1
  -4   9  10      -6     641   1
   3  -9  10    9359     740  -2
  -3   9  10    9359     740   1
   2  -9  10   13924     727  -2
  -2   9  10   13924     727   1
   1  -9  10   21631     805  -2
  -1   9  10   21631     805   1
   0  -9  10    5327     484  -2
   0   9  10    5327     484   1
  -1  -9  10   31466    1206  -2
   1   9  10   31466    1206   1
  -2  -9  10   40614    1417  -2
   2   9  10   40614    1417   1
  -3  -9  10    6781     753  -2
   3   9  10    6781     753   1
   4   9  10    2156    1017   1
   5   9  10    1656    1635   1
  -5  10  10     410     601   1
  -4  10  10     365     686   1
   3 -10  10    3270     636  -2
  -3  10  10    3270     636   1
   2 -10  10    8657     615  -2
  -2  10  10    8657     615   1
   1 -10  10    2500     421  -2
  -1  10  10    2500     421   1
   0 -10  10    1018     382  -2
   0  10  10    1018     382   1
  -1 -10  10    3735     710  -2
   1  10  10    3735     710   1
  -2 -10  10     675     615  -2
   2  10  10     675     615   1
  -3 -10  10    5932     885  -2
   3  10  10    5932     885   1
   4  10  10    2499     776   1
   5  10  10    -611     972   1
  -5  11  10    -512     639   1
  -4  11  10    2610     812   1
   3 -11  10    4492     719  -2
  -3  11  10    4492     719   1
   2 -11  10   14044     926  -2
  -2  11  10   14044     926   1
   1 -11  10     832     527  -2
  -1  11  10     832     527   1
   0 -11  10    -351     600  -2
   0  11  10    -351     600   1
  -1 -11  10    4612     761  -2
   1  11  10    4612     761   1
  -2 -11  10    6848     849  -2
   2  11  10    6848     849   1
  -3 -11  10    -484     707  -2
   3  11  10    -484     707   1
   4  11  10     401     760   1
   5  11  10   -1288    1288   1
  -5  12  10    -351     734   1
  -4  12  10    -714     714   1
   3 -12  10     241     728  -2
  -3  12  10     241     728   1
   2 -12  10     623     600  -2
  -2  12  10     623     600   1
   1 -12  10    -324     616  -2
  -1  12  10    -324     616   1
   0 -12  10     559     664  -2
   0  12  10     559     664   1
  -1 -12  10       7     647  -2
   1  12  10       7     647   1
  -2 -12  10    -624     624  -2
   2  12  10    -624     624   1
  -3 -12  10    -677     677  -2
   3  12  10    -677     677   1
   4  12  10    -970     970   1
   5  12  10    2031    1139   1
  -5  13  10    1153     806   1
  -4  13  10    -692     692   1
   3 -13  10    -410     711  -2
  -3  13  10    -410     711   1
   2 -13  10    -510     793  -2
  -2  13  10    -510     793   1
   1 -13  10    -706     706  -2
  -1  13  10    -706     706   1
   0 -13  10    -707     707  -2
   0  13  10    -707     707   1
  -1 -13  10    -635     635  -2
   1  13  10    -635     635   1
  -2 -13  10    -646     646  -2
   2  13  10    -646     646   1
  -3 -13  10    -531     714  -2
   3  13  10    -531     714   1
   4  13  10     -29     756   1
   5  13  10    1209    1131   1
  -5  14  10    -742     742   1
  -4  14  10    -781     781   1
   3 -14  10    1311     988  -2
  -3  14  10    1311     988   1
   2 -14  10     485     720  -2
  -2  14  10     485     720   1
   1 -14  10    -170    1029  -2
  -1  14  10    -170    1029   1
   0 -14  10      86     639  -2
   0  14  10      86     639   1
  -1 -14  10    -571     806  -2
   1  14  10    -571     806   1
  -2 -14  10    1281     801  -2
   2  14  10    1281     801   1
  -3 -14  10    4141     922  -2
   3  14  10    4141     922   1
   4  14  10     797     919   1
   5  14  10    1511    1567   1
  -4  15  10    -551    1075   1
   3 -15  10    1758    1195  -2
  -3  15  10    1758    1195   1
   2 -15  10   17902    1885  -2
  -2  15  10   17902    1885   1
   1 -15  10    -812     812  -2
  -1  15  10    -812     812   1
   0 -15  10    -684     684  -2
   0  15  10    -684     684   1
  -1 -15  10    1074    1145  -2
   1  15  10    1074    1145   1
  -2 -15  10    6139    1389  -2
   2  15  10    6139    1389   1
  -3 -15  10    1072    1002  -2
   3  15  10    1072    1002   1
   4  15  10     577     951   1
  -4  16  10    -922     922   1
   3 -16  10     495     940  -2
  -3  16  10     495     940   1
   2 -16  10    5508    1185  -2
  -2  16  10    5508    1185   1
   1 -16  10    1052     840  -2
  -1  16  10    1052     840   1
   0 -16  10     -83     810  -2
   0  16  10     -83     810   1
  -1 -16  10     524    1293  -2
   1  16  10     524    1293   1
  -2 -16  10    2647     979  -2
   2  16  10    2647     979   1
  -3 -16  10    2706    1420  -2
   3  16  10    2706    1420   1
   4  16  10     292     950   1
   4 -17  10    -987     987  -2
  -4  17  10    -987     987   1
   3 -17  10    -666     866  -2
  -3  17  10    -666     866   1
   2 -17  10    3127    1133  -2
  -2  17  10    3127    1133   1
   1 -17  10    3786    1940  -2
  -1  17  10    3786    1940   1
   0 -17  10   15898    2042  -2
   0  17  10   15898    2042   1
  -1 -17  10   10136    1660  -2
   1  17  10   10136    1660   1
  -2 -17  10    5274    1284  -2
   2  17  10    5274    1284   1
  -3 -17  10     112     819  -2
   3  17  10     112     819   1
  -4 -17  10     626    1051  -2
   4  17  10     626    1051   1
   3 -18  10    -725    1125  -2
  -3  18  10    -725    1125   1
   2 -18  10    6319    2728  -2
  -2  18  10    6319    2728   1
   1 -18  10    1466     945  -2
  -1  18  10    1466     945   1
   0 -18  10     499    1252  -2
   0  18  10     499    1252   1
  -1 -18  10    2569    1069  -2
   1  18  10    2569    1069   1
  -2 -18  10    1295     851  -2
   2  18  10    1295     851   1
  -3 -18  10     924    1015  -2
   3  18  10     924    1015   1
   3 -19  10    2221    1527  -2
  -3  19  10    2221    1527   1
   2 -19  10   -1185    1237  -2
  -2  19  10   -1185    1237   1
   1 -19  10      -7     957  -2
  -1  19  10      -7     957   1
   0 -19  10    1299    1055  -2
   0  19  10    1299    1055   1
  -1 -19  10     461    1004  -2
   1  19  10     461    1004   1
  -2 -19  10     219    1053  -2
   2  19  10     219    1053   1
  -3 -19  10     912    1096  -2
   3  19  10     912    1096   1
   2 -20  10   -1196    1196  -2
  -2  20  10   -1196    1196   1
   1 -20  10    -240    1072  -2
  -1  20  10    -240    1072   1
   0 -20  10    -587     956  -2
   0  20  10    -587     956   1
  -1 -20  10   -1004    1004  -2
   1  20  10   -1004    1004   1
  -2 -20  10     562    1246  -2
   2  20  10     562    1246   1
   1 -21  10     400    1085  -2
  -1  21  10     400    1085   1
   0 -21  10   -1051    1051  -2
   0  21  10   -1051    1051   1
  -1 -21  10   -1029    1029  -2
   1  21  10   -1029    1029   1
  -6   1  11     683    1145   1
  -5   1  11    2659     497   1
  -4   1  11    -344     414   1
  -3   1  11    1876     360   1
   2  -1  11   52853    1230  -2
  -2   1  11   52853    1230   1
   1  -1  11     623     360  -2
  -1   1  11     623     360   1
   0  -1  11    2711     420  -2
   0   1  11    2711     420   1
  -1  -1  11    5053     552  -2
   1   1  11    5053     552   1
  -2  -1  11    4908     816  -2
   2   1  11    4908     816   1
   3   1  11    8003     897   1
   4   1  11    -650     650   1
   5   1  11     214     815   1
   6   1  11      38    1071   1
  -6   2  11     595    1364   1
  -5   2  11     784     458   1
  -4   2  11     268     458   1
  -3   2  11    9631     541   1
   2  -2  11    4380     553  -2
  -2   2  11    4380     553   1
   1  -2  11   17620     702  -2
  -1   2  11   17620     702   1
   0  -2  11    5130     462  -2
   0   2  11    5130     462   1
  -1  -2  11   17927     865  -2
   1   2  11   17927     865   1
  -2  -2  11   56035    1591  -2
   2   2  11   56035    1591   1
   3   2  11    -634     634   1
   4   2  11    -640     683   1
   5   2  11    5868    1029   1
   6   2  11   -1048    1048   1
  -6   3  11    2600    1364   1
  -5   3  11    7604     658   1
  -4   3  11    2461     513   1
  -3   3  11   12666     916   1
   2  -3  11   38147     993  -2
  -2   3  11   38147     993   1
   1  -3  11     330     392  -2
  -1   3  11     330     392   1
   0  -3  11    3838     448  -2
   0   3  11    3838     448   1
  -1  -3  11    2057     498  -2
   1   3  11    2057     498   1
  -2  -3  11    2665     496  -2
   2   3  11    2665     496   1
   3   3  11    1886     750   1
   4   3  11    -682     682   1
   5   3  11    -649     780   1
   6   3  11    -432    1063   1
  -6   4  11     999    1534   1
  -5   4  11     953     452   1
  -4   4  11     158     498   1
  -3   4  11    1648     458   1
   2  -4  11    2242     423  -2
  -2   4  11    2242     423   1
   1  -4  11    -267     350  -2
  -1   4  11    -267     350   1
   0  -4  11    4736     534  -2
   0   4  11    4736     534   1
  -1  -4  11     900     480  -2
   1   4  11     900     480   1
  -2  -4  11     551     499  -2
   2   4  11     551     499   1
   3   4  11    -619     619   1
   4   4  11    -167     706   1
   5   4  11      15     843   1
   6   4  11   -1030    1030   1
  -6   5  11     536    1270   1
  -5   5  11    5492     620   1
  -4   5  11    1767     637   1
  -3   5  11   13063     713   1
   2  -5  11    -204     351  -2
  -2   5  11    -204     351   1
   1  -5  11    1554     452  -2
  -1   5  11    1554     452   1
   0  -5  11    -352     419  -2
   0   5  11    -352     419   1
  -1  -5  11     204     460  -2
   1   5  11     204     460   1
  -2  -5  11     438     426  -2
   2   5  11     438     426   1
   3   5  11     215     506   1
   4   5  11    7432    1079   1
   5   5  11    -422     829   1
   6   5  11   -1055    1055   1
  -6   6  11    5426    1361   1
  -5   6  11    1205     537   1
  -4   6  11    5875     812   1
  -3   6  11   10125     613   1
   2  -6  11    4156     465  -2
  -2   6  11    4156     465   1
   1  -6  11   10339     621  -2
  -1   6  11   10339     621   1
   0  -6  11    2596     495  -2
   0   6  11    2596     495   1
  -1  -6  11    1286     516  -2
   1   6  11    1286     516   1
  -2  -6  11   21888    1050  -2
   2   6  11   21888    1050   1
   3   6  11   17829    1164   1
   4   6  11    6602    1117   1
   5   6  11    5429    1076   1
   6   6  11   -1025    1025   1
  -6   7  11    2065    2628   1
  -5   7  11     326     508   1
  -4   7  11   16971    1158   1
  -3   7  11   28706    1147   1
   2  -7  11     465     348  -2
  -2   7  11     465     348   1
   1  -7  11     948     407  -2
  -1   7  11     948     407   1
   0  -7  11   28830    1115  -2
   0   7  11   28830    1115   1
  -1  -7  11    4425     770  -2
   1   7  11    4425     770   1
  -2  -7  11     237     541  -2
   2   7  11     237     541   1
   3   7  11   11991     756   1
   4   7  11     502     715   1
   5   7  11    -967     967   1
  -5   8  11     -15     515   1
  -4   8  11     313     665   1
  -3   8  11    -289     634   1
   2  -8  11      87     314  -2
  -2   8  11      87     314   1
   1  -8  11    5708     515  -2
  -1   8  11    5708     515   1
   0  -8  11   10263     715  -2
   0   8  11   10263     715   1
  -1  -8  11    4180     626  -2
   1   8  11    4180     626   1
  -2  -8  11    4631     742  -2
   2   8  11    4631     742   1
   3   8  11     625     515   1
   4   8  11    -197     713   1
   5   8  11   -1086    1499   1
  -5   9  11     422     575   1
  -4   9  11    1918     763   1
  -3   9  11    2479     622   1
   2  -9  11   16556     761  -2
  -2   9  11   16556     761   1
   1  -9  11    1428     399  -2
  -1   9  11    1428     399   1
   0  -9  11    3745     575  -2
   0   9  11    3745     575   1
  -1  -9  11     326     534  -2
   1   9  11     326     534   1
  -2  -9  11    8646     917  -2
   2   9  11    8646     917   1
   3   9  11    5227     854   1
   4   9  11    -174     854   1
   5   9  11   -1039    1039   1
  -5  10  11     649     650   1
  -4  10  11     589     746   1
   3 -10  11    1911     732  -2
  -3  10  11    1911     732   1
   2 -10  11    2957     628  -2
  -2  10  11    2957     628   1
   1 -10  11     864     506  -2
  -1  10  11     864     506   1
   0 -10  11    7367     594  -2
   0  10  11    7367     594   1
  -1 -10  11    -415     625  -2
   1  10  11    -415     625   1
  -2 -10  11    6216     825  -2
   2  10  11    6216     825   1
  -3 -10  11    2692     824  -2
   3  10  11    2692     824   1
   4  10  11    -488     858   1
   5  10  11    -360    1039   1
  -5  11  11    2344     768   1
  -4  11  11    -720     860   1
   3 -11  11     936     745  -2
  -3  11  11     936     745   1
   2 -11  11    5012     819  -2
  -2  11  11    5012     819   1
   1 -11  11    -513     525  -2
  -1  11  11    -513     525   1
   0 -11  11    -710     710  -2
   0  11  11    -710     710   1
  -1 -11  11    -430     430  -2
   1  11  11    -430     430   1
  -2 -11  11    7282     883  -2
   2  11  11    7282     883   1
  -3 -11  11    -298     760  -2
   3  11  11    -298     760   1
   4  11  11    3171    1147   1
   5  11  11    -284    1101   1
  -5  12  11     834     782   1
  -4  12  11    -729     729   1
   3 -12  11    -696     696  -2
  -3  12  11    -696     696   1
   2 -12  11     465     719  -2
  -2  12  11     465     719   1
   1 -12  11    -661     661  -2
  -1  12  11    -661     661   1
   0 -12  11    -737     737  -2
   0  12  11    -737     737   1
  -1 -12  11    -633     633  -2
   1  12  11    -633     633   1
  -2 -12  11    -622     622  -2
   2  12  11    -622     622   1
  -3 -12  11    -690     690  -2
   3  12  11    -690     690   1
   4  12  11    -287     773   1
   5  12  11   -1048    1048   1
  -5  13  11    1810     987   1
  -4  13  11    -913     913   1
   3 -13  11     244     940  -2
  -3  13  11     244     940   1
   2 -13  11     245     742  -2
  -2  13  11     245     742   1
   1 -13  11    -649     649  -2
  -1  13  11    -649     649   1
   0 -13  11    -794     794  -2
   0  13  11    -794     794   1
  -1 -13  11    -688     688  -2
   1  13  11    -688     688   1
  -2 -13  11    -630     630  -2
   2  13  11    -630     630   1
  -3 -13  11    -355     802  -2
   3  13  11    -355     802   1
   4  13  11     116     854   1
  -4  14  11    -985     985   1
   3 -14  11    -320    1194  -2
  -3  14  11    -320    1194   1
   2 -14  11    1123     858  -2
  -2  14  11    1123     858   1
   1 -14  11    -835     835  -2
  -1  14  11    -835     835   1
   0 -14  11    -906     906  -2
   0  14  11    -906     906   1
  -1 -14  11    -843     843  -2
   1  14  11    -843     843   1
  -2 -14  11     202    1064  -2
   2  14  11     202    1064   1
  -3 -14  11    1405    1199  -2
   3  14  11    1405    1199   1
   4  14  11    -461     923   1
  -4  15  11    -808     941   1
   3 -15  11    1713    1587  -2
  -3  15  11    1713    1587   1
   2 -15  11    2723    1003  -2
  -2  15  11    2723    1003   1
   1 -15  11    -806     806  -2
  -1  15  11    -806     806   1
   0 -15  11   -1031    1031  -2
   0  15  11   -1031    1031   1
  -1 -15  11    8277    1877  -2
   1  15  11    8277    1877   1
  -2 -15  11    3888    1617  -2
   2  15  11    3888    1617   1
  -3 -15  11    3651    1363  -2
   3  15  11    3651    1363   1
   4  15  11     237     987   1
  -4  16  11    -294    1626   1
   3 -16  11    -919    1499  -2
  -3  16  11    -919    1499   1
   2 -16  11     129    1157  -2
  -2  16  11     129    1157   1
   1 -16  11   13835    1389  -2
  -1  16  11   13835    1389   1
   0 -16  11       7    1613  -2
   0  16  11       7    1613   1
  -1 -16  11    5413    2006  -2
   1  16  11    5413    2006   1
  -2 -16  11     105     824  -2
   2  16  11     105     824   1
  -3 -16  11    4092     974  -2
   3  16  11    4092     974   1
   4  16  11    2912    1157   1
   3 -17  11    -394    1158  -2
  -3  17  11    -394    1158   1
   2 -17  11    3683    2404  -2
  -2  17  11    3683    2404   1
   1 -17  11     188    1333  -2
  -1  17  11     188    1333   1
   0 -17  11    2416    1045  -2
   0  17  11    2416    1045   1
  -1 -17  11    1935    1758  -2
   1  17  11    1935    1758   1
  -2 -17  11    4967    1508  -2
   2  17  11    4967    1508   1
  -3 -17  11    1156    1067  -2
   3  17  11    1156    1067   1
   3 -18  11    2268    1641  -2
  -3  18  11    2268    1641   1
   2 -18  11    2034    1183  -2
  -2  18  11    2034    1183   1
   1 -18  11     638    1285  -2
  -1  18  11     638    1285   1
   0 -18  11    6323    1223  -2
   0  18  11    6323    1223   1
  -1 -18  11    5253    1195  -2
   1  18  11    5253    1195   1
  -2 -18  11    3717    1149  -2
   2  18  11    3717    1149   1
  -3 -18  11    -111    1069  -2
   3  18  11    -111    1069   1
   2 -19  11    1311    1220  -2
  -2  19  11    1311    1220   1
   1 -19  11    -913     913  -2
  -1  19  11    -913     913   1
   0 -19  11     671    1075  -2
   0  19  11     671    1075   1
  -1 -19  11    -990     990  -2
   1  19  11    -990     990   1
  -2 -19  11     105    1120  -2
   2  19  11     105    1120   1
   2 -20  11    -813    2253  -2
  -2  20  11    -813    2253   1
   1 -20  11    1017    1120  -2
  -1  20  11    1017    1120   1
   0 -20  11   -1082    1481  -2
   0  20  11   -1082    1481   1
  -1 -20  11    -721    1084  -2
   1  20  11    -721    1084   1
  -2 -20  11   -1407    2659  -2
   2  20  11   -1407    2659   1
   0 -21  11      39    1385  -2
   0  21  11      39    1385   1
  -6   0  12     188    2128   1
  -5   0  12     194     635   1
  -4   0  12    -125     704   1
  -3   0  12     640     524   1
   2   0  12     865     618  -2
  -2   0  12     865     618   1
   1   0  12  137096    3616  -2
  -1   0  12  137096    3616   1
   0   0  12   30907    1570  -2
   0   0  12   30907    1570   1
  -1   0  12   35821    1843  -2
   1   0  12   35821    1843   1
  -2   0  12   22044    2019  -2
   2   0  12   22044    2019   1
   3   0  12   29695    2132   1
   4   0  12     690    1079   1
   5   0  12   -1413    1413   1
   6   0  12    1214    1781   1
  -6   1  12    1465    1630   1
  -5   1  12     218     550   1
  -4   1  12    -466     466   1
  -3   1  12    9774     576   1
   2  -1  12    7667     592  -2
  -2   1  12    7667     592   1
   1  -1  12    5117     573  -2
  -1   1  12    5117     573   1
   0  -1  12   59563    1581  -2
   0   1  12   59563    1581   1
  -1  -1  12   47634    1510  -2
   1   1  12   47634    1510   1
  -2  -1  12   12551     798  -2
   2   1  12   12551     798   1
   3   1  12    1419     764   1
   4   1  12    3448     863   1
   5   1  12    -326     987   1
   6   1  12   -1123    1123   1
  -6   2  12    1737    1635   1
  -5   2  12     261     481   1
  -4   2  12     649     522   1
  -3   2  12    -364     364   1
   2  -2  12   15850     726  -2
  -2   2  12   15850     726   1
   1  -2  12    1942     475  -2
  -1   2  12    1942     475   1
   0  -2  12    2011     501  -2
   0   2  12    2011     501   1
  -1  -2  12    1060     491  -2
   1   2  12    1060     491   1
  -2  -2  12   54453    1643  -2
   2   2  12   54453    1643   1
   3   2  12    4205     867   1
   4   2  12    -689     689   1
   5   2  12    2834    1141   1
   6   2  12   -1443    2065   1
  -6   3  12     775    1298   1
  -5   3  12    1572     541   1
  -4   3  12    3397     648   1
  -3   3  12   12760     749   1
   2  -3  12   20466     831  -2
  -2   3  12   20466     831   1
   1  -3  12     947     418  -2
  -1   3  12     947     418   1
   0  -3  12    8424     714  -2
   0   3  12    8424     714   1
  -1  -3  12    3926     589  -2
   1   3  12    3926     589   1
  -2  -3  12     393     475  -2
   2   3  12     393     475   1
   3   3  12     578     742   1
   4   3  12    4356     891   1
   5   3  12     607    1120   1
  -5   4  12     509     522   1
  -4   4  12     374     537   1
  -3   4  12    1328     526   1
   2  -4  12    4512     512  -2
  -2   4  12    4512     512   1
   1  -4  12    -152     453  -2
  -1   4  12    -152     453   1
   0  -4  12    2175     544  -2
   0   4  12    2175     544   1
  -1  -4  12    -579     579  -2
   1   4  12    -579     579   1
  -2  -4  12    1464     515  -2
   2   4  12    1464     515   1
   3   4  12    -655     655   1
   4   4  12    -318     730   1
   5   4  12     619    1053   1
  -5   5  12     688     514   1
  -4   5  12     894     654   1
  -3   5  12    9171     724   1
   2  -5  12    2025     454  -2
  -2   5  12    2025     454   1
   1  -5  12    5332     595  -2
  -1   5  12    5332     595   1
   0  -5  12    3727     686  -2
   0   5  12    3727     686   1
  -1  -5  12    -369     704  -2
   1   5  12    -369     704   1
  -2  -5  12     724     485  -2
   2   5  12     724     485   1
   3   5  12    -429     707   1
   4   5  12    6985     981   1
   5   5  12    -638     996   1
  -5   6  12     231     553   1
  -4   6  12    1020     696   1
  -3   6  12    1373     516   1
   2  -6  12    2392     525  -2
  -2   6  12    2392     525   1
   1  -6  12    4076     595  -2
  -1   6  12    4076     595   1
   0  -6  12    3923     645  -2
   0   6  12    3923     645   1
  -1  -6  12    4188     727  -2
   1   6  12    4188     727   1
  -2  -6  12   15433     890  -2
   2   6  12   15433     890   1
   3   6  12    3286     855   1
   4   6  12     812    1120   1
   5   6  12    -600    1000   1
  -5   7  12    -277     716   1
  -4   7  12     412     703   1
  -3   7  12   29646    1304   1
   2  -7  12    9564     616  -2
  -2   7  12    9564     616   1
   1  -7  12     358     416  -2
  -1   7  12     358     416   1
   0  -7  12   31362    1202  -2
   0   7  12   31362    1202   1
  -1  -7  12    9591     862  -2
   1   7  12    9591     862   1
  -2  -7  12     310     551  -2
   2   7  12     310     551   1
   3   7  12   22950    2181   1
   4   7  12    -806     806   1
   5   7  12   -1183    1183   1
  -5   8  12    -187     726   1
  -4   8  12    1304     751   1
  -3   8  12     405     649   1
   2  -8  12    9345     745  -2
  -2   8  12    9345     745   1
   1  -8  12     792     439  -2
  -1   8  12     792     439   1
   0  -8  12   17313    1098  -2
   0   8  12   17313    1098   1
  -1  -8  12     690     656  -2
   1   8  12     690     656   1
  -2  -8  12    8236     851  -2
   2   8  12    8236     851   1
   3   8  12   10403    1065   1
   4   8  12      78     801   1
   5   8  12     615    1610   1
  -5   9  12    -311     603   1
  -4   9  12    -201     800   1
  -3   9  12    7287     952   1
   2  -9  12     340     655  -2
  -2   9  12     340     655   1
   1  -9  12    4167     518  -2
  -1   9  12    4167     518   1
   0  -9  12   18274    1003  -2
   0   9  12   18274    1003   1
  -1  -9  12    9603     885  -2
   1   9  12    9603     885   1
  -2  -9  12     683     702  -2
   2   9  12     683     702   1
   3   9  12   13091    1138   1
   4   9  12    -566     764   1
   5   9  12   -1274    1274   1
  -5  10  12    -626     967   1
  -4  10  12    9425    1119   1
  -3  10  12    1619     779   1
   2 -10  12    8624     910  -2
  -2  10  12    8624     910   1
   1 -10  12    6308     716  -2
  -1  10  12    6308     716   1
   0 -10  12    3818     535  -2
   0  10  12    3818     535   1
  -1 -10  12    4185     766  -2
   1  10  12    4185     766   1
  -2 -10  12   14019    1174  -2
   2  10  12   14019    1174   1
   3  10  12   19441    1982   1
   4  10  12     660     819   1
   5  10  12    2227    1318   1
  -5  11  12    1058    1155   1
  -4  11  12      68     838   1
  -3  11  12    -434     742   1
   2 -11  12     252     713  -2
  -2  11  12     252     713   1
   1 -11  12    -704     704  -2
  -1  11  12    -704     704   1
   0 -11  12    -616     616  -2
   0  11  12    -616     616   1
  -1 -11  12    -683     683  -2
   1  11  12    -683     683   1
  -2 -11  12    -640     640  -2
   2  11  12    -640     640   1
   3  11  12     588     818   1
   4  11  12     991     842   1
   5  11  12     -80    1233   1
  -4  12  12    -824     824   1
   3 -12  12     397     886  -2
  -3  12  12     397     886   1
   2 -12  12      23     984  -2
  -2  12  12      23     984   1
   1 -12  12    1225     855  -2
  -1  12  12    1225     855   1
   0 -12  12    -812     812  -2
   0  12  12    -812     812   1
  -1 -12  12    1267     793  -2
   1  12  12    1267     793   1
  -2 -12  12    -746     746  -2
   2  12  12    -746     746   1
  -3 -12  12    -778     778  -2
   3  12  12    -778     778   1
   4  12  12     202     863   1
  -4  13  12    -660     898   1
   3 -13  12    -178    1075  -2
  -3  13  12    -178    1075   1
   2 -13  12    -635     778  -2
  -2  13  12    -635     778   1
   1 -13  12    -757     757  -2
  -1  13  12    -757     757   1
   0 -13  12   -1061    1061  -2
   0  13  12   -1061    1061   1
  -1 -13  12    -928     928  -2
   1  13  12    -928     928   1
  -2 -13  12    -899     899  -2
   2  13  12    -899     899   1
  -3 -13  12    2250    1512  -2
   3  13  12    2250    1512   1
   4  13  12    -357    1001   1
  -4  14  12   -1278    1278   1
   3 -14  12    -188    1355  -2
  -3  14  12    -188    1355   1
   2 -14  12    8684    1539  -2
  -2  14  12    8684    1539   1
   1 -14  12    -822     822  -2
  -1  14  12    -822     822   1
   0 -14  12    -720     998  -2
   0  14  12    -720     998   1
  -1 -14  12    -227    1224  -2
   1  14  12    -227    1224   1
  -2 -14  12    1507    1090  -2
   2  14  12    1507    1090   1
  -3 -14  12    -325     771  -2
   3  14  12    -325     771   1
   4  14  12    -955     955   1
  -4  15  12    -940     940   1
   3 -15  12    -181    1391  -2
  -3  15  12    -181    1391   1
   2 -15  12    2083    1256  -2
  -2  15  12    2083    1256   1
   1 -15  12    -868     868  -2
  -1  15  12    -868     868   1
   0 -15  12    2693    1470  -2
   0  15  12    2693    1470   1
  -1 -15  12    1043    1010  -2
   1  15  12    1043    1010   1
  -2 -15  12     518     947  -2
   2  15  12     518     947   1
  -3 -15  12    5391    1608  -2
   3  15  12    5391    1608   1
   4  15  12    1250    1638   1
   3 -16  12   -1498    1769  -2
  -3  16  12   -1498    1769   1
   2 -16  12     876    1035  -2
  -2  16  12     876    1035   1
   1 -16  12    5639    1639  -2
  -1  16  12    5639    1639   1
   0 -16  12    2852    1086  -2
   0  16  12    2852    1086   1
  -1 -16  12    3907    1155  -2
   1  16  12    3907    1155   1
  -2 -16  12    -267    1206  -2
   2  16  12    -267    1206   1
  -3 -16  12    1327    1029  -2
   3  16  12    1327    1029   1
   3 -17  12     935    1358  -2
  -3  17  12     935    1358   1
   2 -17  12    -553    1599  -2
  -2  17  12    -553    1599   1
   1 -17  12    2235    1065  -2
  -1  17  12    2235    1065   1
   0 -17  12    3674    1120  -2
   0  17  12    3674    1120   1
  -1 -17  12   11267    1395  -2
   1  17  12   11267    1395   1
  -2 -17  12    1403    1101  -2
   2  17  12    1403    1101   1
  -3 -17  12     856    1126  -2
   3  17  12     856    1126   1
   2 -18  12     603    1231  -2
  -2  18  12     603    1231   1
   1 -18  12    1191    1046  -2
  -1  18  12    1191    1046   1
   0 -18  12     125    1024  -2
   0  18  12     125    1024   1
  -1 -18  12    5688    1276  -2
   1  18  12    5688    1276   1
  -2 -18  12    1881    1120  -2
   2  18  12    1881    1120   1
   2 -19  12    3379    2503  -2
  -2  19  12    3379    2503   1
   1 -19  12    -501    1209  -2
  -1  19  12    -501    1209   1
   0 -19  12     368    1140  -2
   0  19  12     368    1140   1
  -1 -19  12     433    1157  -2
   1  19  12     433    1157   1
  -2 -19  12     222    1611  -2
   2  19  12     222    1611   1
   0 -20  12    -329    1039  -2
   0  20  12    -329    1039   1
  -5   1  13     923     535   1
  -4   1  13    -434     523   1
  -3   1  13    7004     653   1
   2  -1  13    3912     554  -2
  -2   1  13    3912     554   1
   1  -1  13    2149     566  -2
  -1   1  13    2149     566   1
   0  -1  13   21423     987  -2
   0   1  13   21423     987   1
  -1  -1  13    1764     536  -2
   1   1  13    1764     536   1
  -2  -1  13   15736     966  -2
   2   1  13   15736     966   1
   3   1  13     723     788   1
   4   1  13    -782     782   1
   5   1  13   -1054    1054   1
  -5   2  13    -126     565   1
  -4   2  13     532     580   1
  -3   2  13    2487     545   1
   2  -2  13   43546    1306  -2
  -2   2  13   43546    1306   1
   1  -2  13    1339     516  -2
  -1   2  13    1339     516   1
   0  -2  13     624     550  -2
   0   2  13     624     550   1
  -1  -2  13   43113    1522  -2
   1   2  13   43113    1522   1
  -2  -2  13    1244     540  -2
   2   2  13    1244     540   1
   3   2  13    9978    1090   1
   4   2  13    -412     773   1
   5   2  13     -64    1288   1
  -5   3  13     653     714   1
  -4   3  13     659     585   1
  -3   3  13   16921    1038   1
   2  -3  13     681     489  -2
  -2   3  13     681     489   1
   1  -3  13    1005     570  -2
  -1   3  13    1005     570   1
   0  -3  13     672     546  -2
   0   3  13     672     546   1
  -1  -3  13     -14     549  -2
   1   3  13     -14     549   1
  -2  -3  13    4980     663  -2
   2   3  13    4980     663   1
   3   3  13    6560     937   1
   4   3  13     254    1040   1
   5   3  13   -1055    1055   1
  -5   4  13     466     704   1
  -4   4  13     305     577   1
  -3   4  13     542     537   1
   2  -4  13     -33     394  -2
  -2   4  13     -33     394   1
   1  -4  13    -299     573  -2
  -1   4  13    -299     573   1
   0  -4  13    -468     468  -2
   0   4  13    -468     468   1
  -1  -4  13    3395     662  -2
   1   4  13    3395     662   1
  -2  -4  13    -506     506  -2
   2   4  13    -506     506   1
   3   4  13    -737     737   1
   4   4  13     243     822   1
   5   4  13   -1057    1146   1
  -5   5  13    6009     770   1
  -4   5  13    1772     706   1
  -3   5  13     164     585   1
   2  -5  13    3424     646  -2
  -2   5  13    3424     646   1
   1  -5  13    -359     549  -2
  -1   5  13    -359     549   1
   0  -5  13    5816     785  -2
   0   5  13    5816     785   1
  -1  -5  13    -541     541  -2
   1   5  13    -541     541   1
  -2  -5  13    -619     722  -2
   2   5  13    -619     722   1
   3   5  13    6110    1104   1
   4   5  13    -562     802   1
   5   5  13      10    1239   1
  -5   6  13    -511     611   1
  -4   6  13     717     714   1
  -3   6  13   22241    1258   1
   2  -6  13     892     530  -2
  -2   6  13     892     530   1
   1  -6  13    2550     833  -2
  -1   6  13    2550     833   1
   0  -6  13      81     765  -2
   0   6  13      81     765   1
  -1  -6  13      76     690  -2
   1   6  13      76     690   1
  -2  -6  13   19735    1595  -2
   2   6  13   19735    1595   1
   3   6  13    -849     849   1
   4   6  13    -770     770   1
   5   6  13   -1120    1120   1
  -5   7  13     577     664   1
  -4   7  13    2723     852   1
  -3   7  13   11418     977   1
   2  -7  13    8952     824  -2
  -2   7  13    8952     824   1
   1  -7  13    6382     712  -2
  -1   7  13    6382     712   1
   0  -7  13      85     614  -2
   0   7  13      85     614   1
  -1  -7  13    2226     684  -2
   1   7  13    2226     684   1
  -2  -7  13   18366    1044  -2
   2   7  13   18366    1044   1
   3   7  13    3941     984   1
   4   7  13     129    1075   1
   5   7  13   -1106    1317   1
  -5   8  13   -1168    1415   1
  -4   8  13     180     769   1
  -3   8  13    3505     829   1
   2  -8  13    6655     961  -2
  -2   8  13    6655     961   1
   1  -8  13    4146     657  -2
  -1   8  13    4146     657   1
   0  -8  13    -151     567  -2
   0   8  13    -151     567   1
  -1  -8  13    -653     658  -2
   1   8  13    -653     658   1
  -2  -8  13    -767    1092  -2
   2   8  13    -767    1092   1
   3   8  13    7409    1258   1
   4   8  13    -345    1066   1
   5   8  13    -344    1267   1
  -5   9  13   -1026    1026   1
  -4   9  13     -28     765   1
  -3   9  13    5537    1644   1
   2  -9  13    4374     729  -2
  -2   9  13    4374     729   1
   1  -9  13    -471     568  -2
  -1   9  13    -471     568   1
   0  -9  13    3594     794  -2
   0   9  13    3594     794   1
  -1  -9  13    1906     763  -2
   1   9  13    1906     763   1
  -2  -9  13    1373     799  -2
   2   9  13    1373     799   1
   3   9  13    2166     858   1
   4   9  13     444     877   1
   5   9  13      63    1877   1
  -4  10  13    -511     794   1
  -3  10  13    -194     975   1
   2 -10  13    1735     789  -2
  -2  10  13    1735     789   1
   1 -10  13   15304    1235  -2
  -1  10  13   15304    1235   1
   0 -10  13     286     549  -2
   0  10  13     286     549   1
  -1 -10  13    3374     964  -2
   1  10  13    3374     964   1
  -2 -10  13   11185    1077  -2
   2  10  13   11185    1077   1
   3  10  13     184     807   1
   4  10  13    1677     906   1
  -4  11  13    -196     866   1
  -3  11  13    -540     945   1
   2 -11  13    -156     711  -2
  -2  11  13    -156     711   1
   1 -11  13    -774     774  -2
  -1  11  13    -774     774   1
   0 -11  13    -790     790  -2
   0  11  13    -790     790   1
  -1 -11  13    -655     799  -2
   1  11  13    -655     799   1
  -2 -11  13    -986     986  -2
   2  11  13    -986     986   1
   3  11  13    5721    1251   1
   4  11  13    -685     874   1
  -4  12  13    -829     942   1
  -3  12  13   -1027    1039   1
   2 -12  13     773     855  -2
  -2  12  13     773     855   1
   1 -12  13     -31     839  -2
  -1  12  13     -31     839   1
   0 -12  13    -738     738  -2
   0  12  13    -738     738   1
  -1 -12  13   -1282    1282  -2
   1  12  13   -1282    1282   1
  -2 -12  13    -690     783  -2
   2  12  13    -690     783   1
   3  12  13     228     885   1
   4  12  13    -492     893   1
  -4  13  13   -1090    1400   1
  -3  13  13   -1388    1888   1
   2 -13  13    -958    1187  -2
  -2  13  13    -958    1187   1
   1 -13  13    -293     847  -2
  -1  13  13    -293     847   1
   0 -13  13    -871     871  -2
   0  13  13    -871     871   1
  -1 -13  13    -961     961  -2
   1  13  13    -961     961   1
  -2 -13  13    -770     770  -2
   2  13  13    -770     770   1
   3  13  13    -850     850   1
   4  13  13     175    1054   1
  -3  14  13    2871    1662   1
   2 -14  13    3202    1563  -2
  -2  14  13    3202    1563   1
   1 -14  13   -1341    1448  -2
  -1  14  13   -1341    1448   1
   0 -14  13     599     977  -2
   0  14  13     599     977   1
  -1 -14  13    -437    1514  -2
   1  14  13    -437    1514   1
  -2 -14  13      -5    1153  -2
   2  14  13      -5    1153   1
   3  14  13    4114    1069   1
   3 -15  13   -1311    2271  -2
  -3  15  13   -1311    2271   1
   2 -15  13     678    1204  -2
  -2  15  13     678    1204   1
   1 -15  13   -1184    1184  -2
  -1  15  13   -1184    1184   1
   0 -15  13      42     964  -2
   0  15  13      42     964   1
  -1 -15  13     558     986  -2
   1  15  13     558     986   1
  -2 -15  13     598    1057  -2
   2  15  13     598    1057   1
  -3 -15  13     392    1069  -2
   3  15  13     392    1069   1
   3 -16  13     714    1458  -2
  -3  16  13     714    1458   1
   2 -16  13    2197    2715  -2
  -2  16  13    2197    2715   1
   1 -16  13      -2     939  -2
  -1  16  13      -2     939   1
   0 -16  13    2188    1073  -2
   0  16  13    2188    1073   1
  -1 -16  13     609    1067  -2
   1  16  13     609    1067   1
  -2 -16  13    3425    1179  -2
   2  16  13    3425    1179   1
  -3 -16  13    2098    1201  -2
   3  16  13    2098    1201   1
   2 -17  13    3056    1610  -2
  -2  17  13    3056    1610   1
   1 -17  13     946    1066  -2
  -1  17  13     946    1066   1
   0 -17  13     204    1045  -2
   0  17  13     204    1045   1
  -1 -17  13    4963    1196  -2
   1  17  13    4963    1196   1
  -2 -17  13    2891    1226  -2
   2  17  13    2891    1226   1
   1 -18  13      37    1250  -2
  -1  18  13      37    1250   1
   0 -18  13     928    1120  -2
   0  18  13     928    1120   1
  -1 -18  13    6736    1261  -2
   1  18  13    6736    1261   1
   0 -19  13    -189    1318  -2
   0  19  13    -189    1318   1
  -5   0  14    3298     962   1
  -4   0  14    1389     917   1
  -3   0  14     741    1656   1
   2   0  14   29891    1904  -2
  -2   0  14   29891    1904   1
   1   0  14    2966     966  -2
  -1   0  14    2966     966   1
   0   0  14   16060    1969  -2
   0   0  14   16060    1969   1
  -1   0  14   13055    1563  -2
   1   0  14   13055    1563   1
  -2   0  14   19071    1576  -2
   2   0  14   19071    1576   1
   3   0  14    -412    1146   1
   4   0  14   10050    2115   1
   5   0  14   -2002    2002   1
  -5   1  14    1006     580   1
  -4   1  14    2169     693   1
  -3   1  14     606     769   1
   2  -1  14     966     813  -2
  -2   1  14     966     813   1
   1  -1  14   20045    1225  -2
  -1   1  14   20045    1225   1
   0  -1  14    2670     620  -2
   0   1  14    2670     620   1
  -1  -1  14     205     570  -2
   1   1  14     205     570   1
  -2  -1  14   16574    1208  -2
   2   1  14   16574    1208   1
   3   1  14   14270    1455   1
   4   1  14    -524     852   1
   5   1  14   -1632    1632   1
  -5   2  14     474     636   1
  -4   2  14     448     653   1
  -3   2  14    6660     920   1
   2  -2  14     771     739  -2
  -2   2  14     771     739   1
   1  -2  14    1501     617  -2
  -1   2  14    1501     617   1
   0  -2  14    3516     660  -2
   0   2  14    3516     660   1
  -1  -2  14     -48     577  -2
   1   2  14     -48     577   1
  -2  -2  14    2465     668  -2
   2   2  14    2465     668   1
   3   2  14    -805     805   1
   4   2  14     373     876   1
   5   2  14   -1206    1472   1
  -5   3  14    -558     558   1
  -4   3  14    6402     804   1
  -3   3  14    9173    1429   1
   2  -3  14    1076     747  -2
  -2   3  14    1076     747   1
   1  -3  14    -559     599  -2
  -1   3  14    -559     599   1
   0  -3  14    2266     663  -2
   0   3  14    2266     663   1
  -1  -3  14    -364     520  -2
   1   3  14    -364     520   1
  -2  -3  14    -644     806  -2
   2   3  14    -644     806   1
   3   3  14    -815     815   1
   4   3  14    -782     782   1
   5   3  14   -1201    1201   1
  -5   4  14    1660     659   1
  -4   4  14     995     632   1
  -3   4  14    1013     807   1
   2  -4  14    2407     739  -2
  -2   4  14    2407     739   1
   1  -4  14    -635     635  -2
  -1   4  14    -635     635   1
   0  -4  14     435     626  -2
   0   4  14     435     626   1
  -1  -4  14    1315     601  -2
   1   4  14    1315     601   1
  -2  -4  14    -315     572  -2
   2   4  14    -315     572   1
   3   4  14    -432     776   1
   4   4  14     -99     881   1
   5   4  14   -1408    1408   1
  -5   5  14    3312    1203   1
  -4   5  14     826     822   1
  -3   5  14    1604     767   1
   2  -5  14     371     712  -2
  -2   5  14     371     712   1
   1  -5  14    1024     849  -2
  -1   5  14    1024     849   1
   0  -5  14    -574     574  -2
   0   5  14    -574     574   1
  -1  -5  14    -572     572  -2
   1   5  14    -572     572   1
  -2  -5  14    4440     740  -2
   2   5  14    4440     740   1
   3   5  14    -728     728   1
   4   5  14    -589     921   1
   5   5  14   -1692    1815   1
  -5   6  14    2170    1095   1
  -4   6  14    -466     722   1
  -3   6  14    2300     953   1
   2  -6  14   15062    1123  -2
  -2   6  14   15062    1123   1
   1  -6  14     390     725  -2
  -1   6  14     390     725   1
   0  -6  14    -672     672  -2
   0   6  14    -672     672   1
  -1  -6  14     184     652  -2
   1   6  14     184     652   1
  -2  -6  14     881     746  -2
   2   6  14     881     746   1
   3   6  14    -638     779   1
   4   6  14    -851     851   1
   5   6  14     777    2159   1
  -4   7  14    3019     930   1
  -3   7  14    8389    1483   1
   2  -7  14    4094     805  -2
  -2   7  14    4094     805   1
   1  -7  14     529    1092  -2
  -1   7  14     529    1092   1
   0  -7  14     292     820  -2
   0   7  14     292     820   1
  -1  -7  14    2509     854  -2
   1   7  14    2509     854   1
  -2  -7  14   18729    1753  -2
   2   7  14   18729    1753   1
   3   7  14    2078    1444   1
   4   7  14    -392     894   1
  -4   8  14    -780     780   1
  -3   8  14   10983    1816   1
   2  -8  14   11166    1031  -2
  -2   8  14   11166    1031   1
   1  -8  14    -666     666  -2
  -1   8  14    -666     666   1
   0  -8  14    -698     698  -2
   0   8  14    -698     698   1
  -1  -8  14    3108     832  -2
   1   8  14    3108     832   1
  -2  -8  14    4785    1201  -2
   2   8  14    4785    1201   1
   3   8  14    2295    1147   1
   4   8  14    -291    1273   1
  -4   9  14    -992     992   1
  -3   9  14    -917     917   1
   2  -9  14    6837     918  -2
  -2   9  14    6837     918   1
   1  -9  14    -225     612  -2
  -1   9  14    -225     612   1
   0  -9  14    -733     733  -2
   0   9  14    -733     733   1
  -1  -9  14    -719     719  -2
   1   9  14    -719     719   1
  -2  -9  14   19998    2088  -2
   2   9  14   19998    2088   1
   3   9  14    2865    1183   1
   4   9  14    -961     961   1
  -4  10  14     926    1099   1
  -3  10  14    -811     985   1
   2 -10  14    4705    1344  -2
  -2  10  14    4705    1344   1
   1 -10  14    4812     850  -2
  -1  10  14    4812     850   1
   0 -10  14    -830     830  -2
   0  10  14    -830     830   1
  -1 -10  14    -760     760  -2
   1  10  14    -760     760   1
  -2 -10  14    9333    1364  -2
   2  10  14    9333    1364   1
   3  10  14    -408    1283   1
   4  10  14    -592    1001   1
  -4  11  14    -726     881   1
  -3  11  14   -1039    1039   1
   2 -11  14    2415    1140  -2
  -2  11  14    2415    1140   1
   1 -11  14    -812     821  -2
  -1  11  14    -812     821   1
   0 -11  14   -1076    1076  -2
   0  11  14   -1076    1076   1
  -1 -11  14    -467     963  -2
   1  11  14    -467     963   1
  -2 -11  14    -786     786  -2
   2  11  14    -786     786   1
   3  11  14   -1017    1017   1
   4  11  14    -303     950   1
  -4  12  14   -1358    2096   1
  -3  12  14   -1517    1517   1
   2 -12  14     475    1426  -2
  -2  12  14     475    1426   1
   1 -12  14    -936     936  -2
  -1  12  14    -936     936   1
   0 -12  14    -921     921  -2
   0  12  14    -921     921   1
  -1 -12  14      99    1543  -2
   1  12  14      99    1543   1
  -2 -12  14    -753    1252  -2
   2  12  14    -753    1252   1
   3  12  14    -889     889   1
  -3  13  14    -497    1256   1
   2 -13  14      99    1074  -2
  -2  13  14      99    1074   1
   1 -13  14    1564     997  -2
  -1  13  14    1564     997   1
   0 -13  14     312    1008  -2
   0  13  14     312    1008   1
  -1 -13  14    -833     991  -2
   1  13  14    -833     991   1
  -2 -13  14    -528     941  -2
   2  13  14    -528     941   1
   3  13  14    1411    1093   1
  -3  14  14    1209    1662   1
   2 -14  14     274    1121  -2
  -2  14  14     274    1121   1
   1 -14  14     688    1027  -2
  -1  14  14     688    1027   1
   0 -14  14    -215     943  -2
   0  14  14    -215     943   1
  -1 -14  14    -282    1064  -2
   1  14  14    -282    1064   1
  -2 -14  14     295     966  -2
   2  14  14     295     966   1
   3  14  14    2381    1154   1
   2 -15  14    1371    1157  -2
  -2  15  14    1371    1157   1
   1 -15  14    1462    1003  -2
  -1  15  14    1462    1003   1
   0 -15  14     434    1063  -2
   0  15  14     434    1063   1
  -1 -15  14    3319    1198  -2
   1  15  14    3319    1198   1
  -2 -15  14     257    1104  -2
   2  15  14     257    1104   1
   2 -16  14    6870    1514  -2
  -2  16  14    6870    1514   1
   1 -16  14     629    1088  -2
  -1  16  14     629    1088   1
   0 -16  14    1190    1139  -2
   0  16  14    1190    1139   1
  -1 -16  14    1817    1098  -2
   1  16  14    1817    1098   1
  -2 -16  14     751    1171  -2
   2  16  14     751    1171   1
   1 -17  14     268    1263  -2
  -1  17  14     268    1263   1
   0 -17  14    1160    1127  -2
   0  17  14    1160    1127   1
  -1 -17  14    4014    1279  -2
   1  17  14    4014    1279   1
  -4   1  15    2447     724   1
  -3   1  15     378     690   1
   2  -1  15    4795     795  -2
  -2   1  15    4795     795   1
   1  -1  15    -633     633  -2
  -1   1  15    -633     633   1
   0  -1  15    -208     597  -2
   0   1  15    -208     597   1
  -1  -1  15     728     629  -2
   1   1  15     728     629   1
  -2  -1  15     163     666  -2
   2   1  15     163     666   1
   3   1  15     945     954   1
   4   1  15    2186    1203   1
  -4   2  15    1067     681   1
  -3   2  15   11661    1171   1
   2  -2  15    2187    1056  -2
  -2   2  15    2187    1056   1
   1  -2  15    -530     630  -2
  -1   2  15    -530     630   1
   0  -2  15    7853     848  -2
   0   2  15    7853     848   1
  -1  -2  15    2472     699  -2
   1   2  15    2472     699   1
  -2  -2  15    5732     810  -2
   2   2  15    5732     810   1
   3   2  15    4096    1046   1
   4   2  15     296    1122   1
  -4   3  15    7515     942   1
  -3   3  15    3301    1140   1
   2  -3  15     -94     688  -2
  -2   3  15     -94     688   1
   1  -3  15    4524     902  -2
  -1   3  15    4524     902   1
   0  -3  15    -620     620  -2
   0   3  15    -620     620   1
  -1  -3  15    -608     608  -2
   1   3  15    -608     608   1
  -2  -3  15    -647     857  -2
   2   3  15    -647     857   1
   3   3  15    4142    1150   1
   4   3  15    1356    1304   1
  -4   4  15     135     657   1
  -3   4  15    4880    1558   1
   2  -4  15     241     637  -2
  -2   4  15     241     637   1
   1  -4  15     440     683  -2
  -1   4  15     440     683   1
   0  -4  15       2     637  -2
   0   4  15       2     637   1
  -1  -4  15     980     686  -2
   1   4  15     980     686   1
  -2  -4  15    -836     836  -2
   2   4  15    -836     836   1
   3   4  15    -898     898   1
   4   4  15    -456     939   1
  -4   5  15    1509     714   1
  -3   5  15    3432     900   1
   2  -5  15     648     698  -2
  -2   5  15     648     698   1
   1  -5  15    2798     760  -2
  -1   5  15    2798     760   1
   0  -5  15    -593     593  -2
   0   5  15    -593     593   1
  -1  -5  15    -101     641  -2
   1   5  15    -101     641   1
  -2  -5  15    3391    1238  -2
   2   5  15    3391    1238   1
   3   5  15    -798     923   1
   4   5  15   -1418    1418   1
  -4   6  15     811    1264   1
  -3   6  15     344     744   1
   2  -6  15    9505    1180  -2
  -2   6  15    9505    1180   1
   1  -6  15    2991     786  -2
  -1   6  15    2991     786   1
   0  -6  15    -612     612  -2
   0   6  15    -612     612   1
  -1  -6  15    -562     858  -2
   1   6  15    -562     858   1
  -2  -6  15    8726    1516  -2
   2   6  15    8726    1516   1
   3   6  15     857     989   1
   4   6  15    -581    1034   1
  -4   7  15    2036     856   1
  -3   7  15    8624    1390   1
   2  -7  15    1478    1104  -2
  -2   7  15    1478    1104   1
   1  -7  15     142     963  -2
  -1   7  15     142     963   1
   0  -7  15     778     885  -2
   0   7  15     778     885   1
  -1  -7  15    3223     999  -2
   1   7  15    3223     999   1
  -2  -7  15    5064    2134  -2
   2   7  15    5064    2134   1
   3   7  15    -906     906   1
   4   7  15   -1411    1442   1
  -4   8  15    -890     890   1
  -3   8  15     846    1379   1
   2  -8  15    -728    1273  -2
  -2   8  15    -728    1273   1
   1  -8  15    -728     728  -2
  -1   8  15    -728     728   1
   0  -8  15     640    1866  -2
   0   8  15     640    1866   1
  -1  -8  15    1140    1041  -2
   1   8  15    1140    1041   1
  -2  -8  15    9966    1529  -2
   2   8  15    9966    1529   1
   3   8  15    -947     947   1
   4   8  15   -1007    1007   1
  -4   9  15    -855     966   1
  -3   9  15    -955    1109   1
   2  -9  15    5585    1125  -2
  -2   9  15    5585    1125   1
   1  -9  15    1073    1045  -2
  -1   9  15    1073    1045   1
   0  -9  15     696    1283  -2
   0   9  15     696    1283   1
  -1  -9  15     452     974  -2
   1   9  15     452     974   1
  -2  -9  15    6273    2720  -2
   2   9  15    6273    2720   1
   3   9  15    -895    1030   1
   4   9  15   -1239    1239   1
  -3  10  15   -1142    1142   1
   2 -10  15    6154    1813  -2
  -2  10  15    6154    1813   1
   1 -10  15     635    1084  -2
  -1  10  15     635    1084   1
   0 -10  15   -1070    1070  -2
   0  10  15   -1070    1070   1
  -1 -10  15    4713    1331  -2
   1  10  15    4713    1331   1
  -2 -10  15   -1250    1250  -2
   2  10  15   -1250    1250   1
   3  10  15    -264     927   1
  -3  11  15   -1152    1152   1
   2 -11  15     307     959  -2
  -2  11  15     307     959   1
   1 -11  15    -998     998  -2
  -1  11  15    -998     998   1
   0 -11  15     559    1033  -2
   0  11  15     559    1033   1
  -1 -11  15    -508     916  -2
   1  11  15    -508     916   1
  -2 -11  15    7085    1475  -2
   2  11  15    7085    1475   1
   3  11  15     428    1165   1
  -3  12  15   -1007    1579   1
   2 -12  15     432    1076  -2
  -2  12  15     432    1076   1
   1 -12  15    -899     899  -2
  -1  12  15    -899     899   1
   0 -12  15      -6    1002  -2
   0  12  15      -6    1002   1
  -1 -12  15     892    1130  -2
   1  12  15     892    1130   1
  -2 -12  15    -660    1092  -2
   2  12  15    -660    1092   1
   3  12  15     -75    1026   1
  -3  13  15     309    1658   1
   2 -13  15     -21    1096  -2
  -2  13  15     -21    1096   1
   1 -13  15     440     988  -2
  -1  13  15     440     988   1
   0 -13  15     320     959  -2
   0  13  15     320     959   1
  -1 -13  15     687    1114  -2
   1  13  15     687    1114   1
  -2 -13  15    -573    1061  -2
   2  13  15    -573    1061   1
   3  13  15    -177    1438   1
   2 -14  15   -1452    1452  -2
  -2  14  15   -1452    1452   1
   1 -14  15    -148     979  -2
  -1  14  15    -148     979   1
   0 -14  15    -149    1041  -2
   0  14  15    -149    1041   1
  -1 -14  15     726    1124  -2
   1  14  15     726    1124   1
  -2 -14  15    -399     935  -2
   2  14  15    -399     935   1
   2 -15  15     -63    2566  -2
  -2  15  15     -63    2566   1
   1 -15  15     497    1234  -2
  -1  15  15     497    1234   1
   0 -15  15      13    1109  -2
   0  15  15      13    1109   1
  -1 -15  15     879    1091  -2
   1  15  15     879    1091   1
  -2 -15  15    1032    1726  -2
   2  15  15    1032    1726   1
   1 -16  15     -72    1287  -2
  -1  16  15     -72    1287   1
   0 -16  15    2249    1152  -2
   0  16  15    2249    1152   1
  -1 -16  15    1724    1457  -2
   1  16  15    1724    1457   1
  -4   0  16    1612    1001   1
  -3   0  16    1847    1526   1
   2   0  16    -173    1065  -2
  -2   0  16    -173    1065   1
   1   0  16    4128    1553  -2
  -1   0  16    4128    1553   1
   0   0  16   30291    2204  -2
   0   0  16   30291    2204   1
  -1   0  16    -578     936  -2
   1   0  16    -578     936   1
  -2   0  16    -335    1864  -2
   2   0  16    -335    1864   1
   3   0  16   14643    3289   1
   4   0  16     436    1547   1
  -4   1  16    1232     711   1
  -3   1  16    4272     909   1
   2  -1  16     109     696  -2
  -2   1  16     109     696   1
   1  -1  16     263     745  -2
  -1   1  16     263     745   1
   0  -1  16    6830     869  -2
   0   1  16    6830     869   1
  -1  -1  16    -640     640  -2
   1   1  16    -640     640   1
  -2  -1  16     633    1244  -2
   2   1  16     633    1244   1
   3   1  16     471    1530   1
   4   1  16    -952     993   1
  -4   2  16     697     685   1
  -3   2  16    9449    1152   1
   2  -2  16     367     693  -2
  -2   2  16     367     693   1
   1  -2  16    1726     750  -2
  -1   2  16    1726     750   1
   0  -2  16   11047    1086  -2
   0   2  16   11047    1086   1
  -1  -2  16    -631     631  -2
   1   2  16    -631     631   1
  -2  -2  16   -1068    1068  -2
   2   2  16   -1068    1068   1
   3   2  16   16446    1523   1
   4   2  16     935    1096   1
  -4   3  16    1856     885   1
  -3   3  16   10812    1166   1
   2  -3  16    3454     808  -2
  -2   3  16    3454     808   1
   1  -3  16     498     721  -2
  -1   3  16     498     721   1
   0  -3  16    -767     835  -2
   0   3  16    -767     835   1
  -1  -3  16    -652     652  -2
   1   3  16    -652     652   1
  -2  -3  16    -491    1191  -2
   2   3  16    -491    1191   1
   3   3  16    1532    1009   1
   4   3  16    1195    1118   1
  -4   4  16    2601     774   1
  -3   4  16    2708     911   1
   2  -4  16      89     722  -2
  -2   4  16      89     722   1
   1  -4  16    -682     682  -2
  -1   4  16    -682     682   1
   0  -4  16    -707     707  -2
   0   4  16    -707     707   1
  -1  -4  16     139     694  -2
   1   4  16     139     694   1
  -2  -4  16   -1214    1214  -2
   2   4  16   -1214    1214   1
   3   4  16    -161    1702   1
   4   4  16     158    1052   1
  -4   5  16     650     701   1
  -3   5  16    1528     839   1
   2  -5  16     616     749  -2
  -2   5  16     616     749   1
   1  -5  16    -131     733  -2
  -1   5  16    -131     733   1
   0  -5  16    -385     898  -2
   0   5  16    -385     898   1
  -1  -5  16    6923    1291  -2
   1   5  16    6923    1291   1
  -2  -5  16    1197    1253  -2
   2   5  16    1197    1253   1
   3   5  16     585    1054   1
   4   5  16    2054    1200   1
  -4   6  16    1647     908   1
  -3   6  16    3497     904   1
   2  -6  16    4461     855  -2
  -2   6  16    4461     855   1
   1  -6  16    6159     954  -2
  -1   6  16    6159     954   1
   0  -6  16    -619     723  -2
   0   6  16    -619     723   1
  -1  -6  16     806    1080  -2
   1   6  16     806    1080   1
  -2  -6  16    1823    1707  -2
   2   6  16    1823    1707   1
   3   6  16    -728    1063   1
   4   6  16    -569    1052   1
  -3   7  16    2195     853   1
   2  -7  16   12481    1116  -2
  -2   7  16   12481    1116   1
   1  -7  16    2855     857  -2
  -1   7  16    2855     857   1
   0  -7  16    -594     745  -2
   0   7  16    -594     745   1
  -1  -7  16   11856    1599  -2
   1   7  16   11856    1599   1
  -2  -7  16     710    1179  -2
   2   7  16     710    1179   1
   3   7  16    -559     979   1
  -3   8  16    2037     959   1
   2  -8  16    1614     832  -2
  -2   8  16    1614     832   1
   1  -8  16    8000     992  -2
  -1   8  16    8000     992   1
   0  -8  16    1165     796  -2
   0   8  16    1165     796   1
  -1  -8  16     862    1613  -2
   1   8  16     862    1613   1
  -2  -8  16     963    1499  -2
   2   8  16     963    1499   1
   3   8  16     682    2172   1
  -3   9  16   -1044    1745   1
   2  -9  16    3905    1117  -2
  -2   9  16    3905    1117   1
   1  -9  16     365     940  -2
  -1   9  16     365     940   1
   0  -9  16    -272    1479  -2
   0   9  16    -272    1479   1
  -1  -9  16   10673    2707  -2
   1   9  16   10673    2707   1
  -2  -9  16    1318    1896  -2
   2   9  16    1318    1896   1
   3   9  16    -813    1239   1
  -3  10  16   -1116    1116   1
   2 -10  16    1098    1372  -2
  -2  10  16    1098    1372   1
   1 -10  16    7815    1391  -2
  -1  10  16    7815    1391   1
   0 -10  16    -438    1120  -2
   0  10  16    -438    1120   1
  -1 -10  16    3066    1431  -2
   1  10  16    3066    1431   1
  -2 -10  16     277    1525  -2
   2  10  16     277    1525   1
   3  10  16   -1180    1180   1
  -3  11  16   -2691    2691   1
   2 -11  16   -1804    1804  -2
  -2  11  16   -1804    1804   1
   1 -11  16     -37    1754  -2
  -1  11  16     -37    1754   1
   0 -11  16     214    1035  -2
   0  11  16     214    1035   1
  -1 -11  16    4034    1214  -2
   1  11  16    4034    1214   1
  -2 -11  16    2021    1216  -2
   2  11  16    2021    1216   1
   2 -12  16   -1389    1389  -2
  -2  12  16   -1389    1389   1
   1 -12  16     604    1024  -2
  -1  12  16     604    1024   1
   0 -12  16     634    1078  -2
   0  12  16     634    1078   1
  -1 -12  16    2511    1196  -2
   1  12  16    2511    1196   1
  -2 -12  16    1259    1199  -2
   2  12  16    1259    1199   1
   2 -13  16    -549    3183  -2
  -2  13  16    -549    3183   1
   1 -13  16     -45    1224  -2
  -1  13  16     -45    1224   1
   0 -13  16    -435    1156  -2
   0  13  16    -435    1156   1
  -1 -13  16   -1065    1065  -2
   1  13  16   -1065    1065   1
  -2 -13  16    -926    1183  -2
   2  13  16    -926    1183   1
   1 -14  16    1712    1569  -2
  -1  14  16    1712    1569   1
   0 -14  16    -502    1111  -2
   0  14  16    -502    1111   1
  -1 -14  16    -916    1117  -2
   1  14  16    -916    1117   1
  -3   1  17    3678     900   1
   2  -1  17    1638     983  -2
  -2   1  17    1638     983   1
   1  -1  17    1016     787  -2
  -1   1  17    1016     787   1
   0  -1  17    6730     942  -2
   0   1  17    6730     942   1
  -1  -1  17    -661     661  -2
   1   1  17    -661     661   1
  -2  -1  17    -988     988  -2
   2   1  17    -988     988   1
   3   1  17    8273    1411   1
  -3   2  17    5080    1009   1
   2  -2  17    1621    1012  -2
  -2   2  17    1621    1012   1
   1  -2  17    2578     814  -2
  -1   2  17    2578     814   1
   0  -2  17     219     936  -2
   0   2  17     219     936   1
  -1  -2  17    -435     978  -2
   1   2  17    -435     978   1
  -2  -2  17    -477    1039  -2
   2   2  17    -477    1039   1
   3   2  17     719    1105   1
  -3   3  17    6792    1292   1
   2  -3  17      33    1005  -2
  -2   3  17      33    1005   1
   1  -3  17    1806     794  -2
  -1   3  17    1806     794   1
   0  -3  17    -410     692  -2
   0   3  17    -410     692   1
  -1  -3  17    -664     664  -2
   1   3  17    -664     664   1
  -2  -3  17      84    1251  -2
   2   3  17      84    1251   1
   3   3  17    9517    1439   1
  -3   4  17    1465     915   1
   2  -4  17    -828     828  -2
  -2   4  17    -828     828   1
   1  -4  17    2253     831  -2
  -1   4  17    2253     831   1
   0  -4  17     157     711  -2
   0   4  17     157     711   1
  -1  -4  17      -4     776  -2
   1   4  17      -4     776   1
  -2  -4  17   -1054    1054  -2
   2   4  17   -1054    1054   1
   3   4  17     -51    1126   1
  -3   5  17     584     821   1
   2  -5  17    -123     876  -2
  -2   5  17    -123     876   1
   1  -5  17     584     776  -2
  -1   5  17     584     776   1
   0  -5  17    -614     748  -2
   0   5  17    -614     748   1
  -1  -5  17     746    1284  -2
   1   5  17     746    1284   1
  -2  -5  17    1127    1337  -2
   2   5  17    1127    1337   1
   3   5  17   -1017    1102   1
  -3   6  17     415     813   1
   2  -6  17   10088    1218  -2
  -2   6  17   10088    1218   1
   1  -6  17    1362     914  -2
  -1   6  17    1362     914   1
   0  -6  17    -853     853  -2
   0   6  17    -853     853   1
  -1  -6  17    1623    2368  -2
   1   6  17    1623    2368   1
  -2  -6  17   10636    1493  -2
   2   6  17   10636    1493   1
   3   6  17   -1053    1053   1
  -3   7  17     549     897   1
   2  -7  17     861     862  -2
  -2   7  17     861     862   1
   1  -7  17    -466     786  -2
  -1   7  17    -466     786   1
   0  -7  17    -835     835  -2
   0   7  17    -835     835   1
  -1  -7  17     350    1021  -2
   1   7  17     350    1021   1
  -2  -7  17    2159    1143  -2
   2   7  17    2159    1143   1
   3   7  17   -1100    1100   1
  -3   8  17    1265    1087   1
   2  -8  17    5582    1346  -2
  -2   8  17    5582    1346   1
   1  -8  17    2738     908  -2
  -1   8  17    2738     908   1
   0  -8  17    -820     820  -2
   0   8  17    -820     820   1
  -1  -8  17    2166    1164  -2
   1   8  17    2166    1164   1
  -2  -8  17    2235    1218  -2
   2   8  17    2235    1218   1
   3   8  17    4443    2503   1
   2  -9  17   -1061    1305  -2
  -2   9  17   -1061    1305   1
   1  -9  17    1951    1709  -2
  -1   9  17    1951    1709   1
   0  -9  17    1377     955  -2
   0   9  17    1377     955   1
  -1  -9  17    5990    1325  -2
   1   9  17    5990    1325   1
  -2  -9  17     868    1174  -2
   2   9  17     868    1174   1
   2 -10  17    -137    1870  -2
  -2  10  17    -137    1870   1
   1 -10  17    3635    1300  -2
  -1  10  17    3635    1300   1
   0 -10  17    3598    1414  -2
   0  10  17    3598    1414   1
  -1 -10  17    2502    1359  -2
   1  10  17    2502    1359   1
  -2 -10  17    2868    1441  -2
   2  10  17    2868    1441   1
   2 -11  17    2190    2315  -2
  -2  11  17    2190    2315   1
   1 -11  17     865    1276  -2
  -1  11  17     865    1276   1
   0 -11  17   -1124    1225  -2
   0  11  17   -1124    1225   1
  -1 -11  17    4606    1528  -2
   1  11  17    4606    1528   1
   1 -12  17    -360    1309  -2
  -1  12  17    -360    1309   1
   0 -12  17   -1108    1108  -2
   0  12  17   -1108    1108   1
  -1 -12  17     897    1380  -2
   1  12  17     897    1380   1
  -3   0  18    1290    1923   1
   2   0  18     660    1336  -2
  -2   0  18     660    1336   1
   1   0  18    1045    1166  -2
  -1   0  18    1045    1166   1
   0   0  18    1040    1191  -2
   0   0  18    1040    1191   1
  -1   0  18     927    3085  -2
   1   0  18     927    3085   1
  -2   0  18   -1438    1438  -2
   2   0  18   -1438    1438   1
   3   0  18    1441    2878   1
  -3   1  18     291    1035   1
   2  -1  18     891    1051  -2
  -2   1  18     891    1051   1
   1  -1  18    1317     832  -2
  -1   1  18    1317     832   1
   0  -1  18    2874     902  -2
   0   1  18    2874     902   1
  -1  -1  18     386    1330  -2
   1   1  18     386    1330   1
  -2  -1  18     507    1016  -2
   2   1  18     507    1016   1
   3   1  18    2168    1792   1
  -3   2  18    1760     992   1
   2  -2  18    1146    1015  -2
  -2   2  18    1146    1015   1
   1  -2  18    1768     827  -2
  -1   2  18    1768     827   1
   0  -2  18     388     808  -2
   0   2  18     388     808   1
  -1  -2  18    -951     951  -2
   1   2  18    -951     951   1
  -2  -2  18    -758    1119  -2
   2   2  18    -758    1119   1
  -3   3  18    1795    1256   1
   2  -3  18     967    1053  -2
  -2   3  18     967    1053   1
   1  -3  18    1092     817  -2
  -1   3  18    1092     817   1
   0  -3  18    3061     934  -2
   0   3  18    3061     934   1
  -1  -3  18    -441     965  -2
   1   3  18    -441     965   1
  -2  -3  18   -1062    1062  -2
   2   3  18   -1062    1062   1
   2  -4  18     810     922  -2
  -2   4  18     810     922   1
   1  -4  18    -151     769  -2
  -1   4  18    -151     769   1
   0  -4  18    -785     785  -2
   0   4  18    -785     785   1
  -1  -4  18    2331    1175  -2
   1   4  18    2331    1175   1
  -2  -4  18     310    1198  -2
   2   4  18     310    1198   1
   2  -5  18     764     931  -2
  -2   5  18     764     931   1
   1  -5  18     743    1129  -2
  -1   5  18     743    1129   1
   0  -5  18    -356     798  -2
   0   5  18    -356     798   1
  -1  -5  18    1456    1102  -2
   1   5  18    1456    1102   1
  -2  -5  18    1571    1203  -2
   2   5  18    1571    1203   1
   2  -6  18    7016    1337  -2
  -2   6  18    7016    1337   1
   1  -6  18    3753    1056  -2
  -1   6  18    3753    1056   1
   0  -6  18    -764    1216  -2
   0   6  18    -764    1216   1
  -1  -6  18    5230    1293  -2
   1   6  18    5230    1293   1
  -2  -6  18    1866    1232  -2
   2   6  18    1866    1232   1
   2  -7  18    3030    1235  -2
  -2   7  18    3030    1235   1
   1  -7  18    2738    1146  -2
  -1   7  18    2738    1146   1
   0  -7  18     973     940  -2
   0   7  18     973     940   1
  -1  -7  18    2141    1183  -2
   1   7  18    2141    1183   1
  -2  -7  18    -228    1746  -2
   2   7  18    -228    1746   1
   1  -8  18     923    1001  -2
  -1   8  18     923    1001   1
   0  -8  18    1052     979  -2
   0   8  18    1052     979   1
  -1  -8  18    -903    1005  -2
   1   8  18    -903    1005   1
   1  -9  18    3916    1195  -2
  -1   9  18    3916    1195   1
   0  -9  18     347    1204  -2
   0   9  18     347    1204   1
  -1  -9  18    -577    1102  -2
   1   9  18    -577    1102   1
   0 -10  18    1696    1069  -2
   0  10  18    1696    1069   1
   2  -1  19     485    1414  -2
  -2   1  19     485    1414   1
   1  -1  19     518     966  -2
  -1   1  19     518     966   1
   0  -1  19     640     860  -2
   0   1  19     640     860   1
  -1  -1  19   -1083    1083  -2
   1   1  19   -1083    1083   1
   1  -2  19     600     958  -2
  -1   2  19     600     958   1
   0  -2  19    -794     846  -2
   0   2  19    -794     846   1
  -1  -2  19     635    1192  -2
   1   2  19     635    1192   1
   1  -3  19     670     997  -2
  -1   3  19     670     997   1
   0  -3  19    -833     833  -2
   0   3  19    -833     833   1
  -1  -3  19    -994    1140  -2
   1   3  19    -994    1140   1
   1  -4  19    1340     998  -2
  -1   4  19    1340     998   1
   0  -4  19     129     893  -2
   0   4  19     129     893   1
  -1  -4  19     136    1093  -2
   1   4  19     136    1093   1
   1  -5  19     929    1005  -2
  -1   5  19     929    1005   1
   0  -5  19    -117     903  -2
   0   5  19    -117     903   1
  -1  -5  19    1309    1227  -2
   1   5  19    1309    1227   1
   0  -6  19    1280    1162  -2
   0   6  19    1280    1162   1
;
_shelx_hkl_checksum     24685
_shelx_res_file
;
TITL NGOME1_0M IN P2(1)/C
CELL  0.71073  6.02700 19.92600 15.41500 90.00000 90.36600 90.00000
ZERR 4  0.00500  0.00500  0.00500  0.00500  0.00500  0.00500
LATT 1
SYMM -X, Y+ 0.50000, -Z+ 0.50000
SFAC C H O
UNIT 100 80 12
MERG   0
FMAP   2
PLAN   20
SIZE  0.3 0.2 0.2
ACTA
HTAB
EQIV $1 -X+2, -Y+1, -Z+2
HTAB C25 O1_$1
BOND   $H
CONF
L.S.  9
DFIX 1.32 .02 C12 O2A C14 O2B
OMIT -1 0 4
OMIT 0 50.5
WGHT    0.076000    0.242000
EXTI    0.004163
BASF   0.06282
FVAR       9.91514   0.84838
O1    3    0.714929    0.070411    0.811512    11.00000    0.07693    0.07234 =
         0.07653    0.00666    0.01023   -0.00810
PART 1
O2A   3    0.302202    0.466290    0.885383    21.00000    0.05315    0.08443 =
         0.11179    0.00587    0.00118   -0.00781
PART 2
O2B   3    0.381823    0.568912    0.915884   -21.00000    0.03894    0.09628 =
         0.09070   -0.01499   -0.00822    0.00836
PART 0
O3    3    1.053809    0.940146    0.914406    11.00000    0.08538    0.06626 =
         0.09104    0.00501   -0.01706   -0.00051
C1    1    0.919954    0.054899    0.770844    11.00000    0.08111    0.08922 =
         0.09322    0.00644    0.01435    0.00592
AFIX 137
H1A   2    0.926536    0.076873    0.715498    11.00000   -1.50000
H1B   2    0.931116    0.007244    0.762822    11.00000   -1.50000
H1C   2    1.040513    0.070116    0.806779    11.00000   -1.50000
AFIX   0
C2    1    0.669580    0.136248    0.827629    11.00000    0.05473    0.07145 =
         0.05006    0.00898   -0.00432   -0.00800
C3    1    0.465738    0.147181    0.868008    11.00000    0.05746    0.07286 =
         0.06087    0.01170    0.00395   -0.01857
AFIX  43
H3    2    0.376414    0.110764    0.882076    11.00000   -1.20000
AFIX   0
C4    1    0.397104    0.209844    0.886794    11.00000    0.04394    0.09165 =
         0.05155    0.00732    0.00613   -0.01660
AFIX  43
H4    2    0.260069    0.216140    0.912966    11.00000   -1.20000
AFIX   0
C5    1    0.530804    0.266294    0.867230    11.00000    0.04161    0.07124 =
         0.03930    0.00492   -0.00269   -0.01064
C6    1    0.462343    0.331745    0.883709    11.00000    0.04614    0.08827 =
         0.04033   -0.00032   -0.00035   -0.01653
AFIX  43
H6    2    0.322497    0.338942    0.907103    11.00000   -1.20000
AFIX   0
C7    1    0.595817    0.386168    0.866355    11.00000    0.05166    0.06927 =
         0.04952   -0.00017   -0.00153   -0.01286
C8    1    0.805977    0.373938    0.828970    11.00000    0.05577    0.07211 =
         0.06132    0.00606    0.00169   -0.02277
AFIX  43
H8    2    0.900070    0.409779    0.817368    11.00000   -1.20000
AFIX   0
C9    1    0.871108    0.311059    0.810037    11.00000    0.04641    0.08371 =
         0.05577    0.00641    0.00402   -0.01745
AFIX  43
H9    2    1.008413    0.304503    0.784186    11.00000   -1.20000
AFIX   0
C10   1    0.738022    0.255133    0.828144    11.00000    0.04185    0.07215 =
         0.03998    0.00633   -0.00331   -0.01260
C11   1    0.802941    0.189128    0.809063    11.00000    0.04387    0.07899 =
         0.05010    0.01142    0.00249   -0.00829
AFIX  43
H11   2    0.939704    0.181515    0.783255    11.00000   -1.20000
AFIX   0
C12   1    0.512215    0.454528    0.882690    11.00000    0.07002    0.08231 =
         0.05273    0.00128    0.00534   -0.02052
PART 2
AFIX  43
H12B  2    0.360194    0.461875    0.886422   -21.00000   -1.20000
PART 0
AFIX   0
C13   1    0.663553    0.510235    0.892969    11.00000    0.05833    0.07504 =
         0.06570    0.00229   -0.00231   -0.00849
AFIX  43
H13A  2    0.812795    0.501619    0.903881    11.00000   -1.20000
AFIX   0
C14   1    0.594583    0.573810    0.887198    11.00000    0.04770    0.08151 =
         0.06876   -0.01409   -0.00206   -0.00189
PART 1
AFIX  43
H14A  2    0.444649    0.579597    0.874678    21.00000   -1.20000
PART 0
AFIX   0
C15   1    0.722471    0.635171    0.897864    11.00000    0.04896    0.06792 =
         0.04755   -0.01239   -0.00060    0.00043
C16   1    0.633935    0.695110    0.870105    11.00000    0.04393    0.07737 =
         0.05118   -0.01557   -0.00572    0.00230
AFIX  43
H16   2    0.494844    0.694842    0.843635    11.00000   -1.20000
AFIX   0
C17   1    0.743586    0.756200    0.879923    11.00000    0.04636    0.06490 =
         0.04278   -0.00769   -0.00020    0.00819
C18   1    0.653628    0.817691    0.851234    11.00000    0.04865    0.08616 =
         0.05346   -0.00817   -0.00327    0.00983
AFIX  43
H18   2    0.516309    0.817711    0.823370    11.00000   -1.20000
AFIX   0
C19   1    0.760317    0.876349    0.862923    11.00000    0.06285    0.07093 =
         0.06305    0.00200   -0.00072    0.01557
AFIX  43
H19   2    0.698601    0.916084    0.842286    11.00000   -1.20000
AFIX   0
C20   1    0.965777    0.877094    0.906569    11.00000    0.06340    0.06373 =
         0.05690   -0.00417    0.00256    0.00041
C21   1    1.062024    0.819265    0.934327    11.00000    0.04725    0.06615 =
         0.04686    0.00054   -0.00070    0.00180
AFIX  43
H21   2    1.199946    0.820559    0.961675    11.00000   -1.20000
AFIX   0
C22   1    0.953751    0.757322    0.921855    11.00000    0.04567    0.06269 =
         0.03888   -0.00477    0.00276    0.00294
C23   1    1.043267    0.695709    0.949235    11.00000    0.04412    0.06961 =
         0.04685   -0.00356   -0.00695    0.00163
AFIX  43
H23   2    1.182104    0.695282    0.975907    11.00000   -1.20000
AFIX   0
C24   1    0.933769    0.636770    0.938041    11.00000    0.05360    0.06615 =
         0.05209   -0.00222   -0.00107    0.00560
AFIX  43
H24   2    0.998575    0.596996    0.957033    11.00000   -1.20000
AFIX   0
C25   1    1.250629    0.948590    0.961836    11.00000    0.08102    0.07576 =
         0.11224    0.00026   -0.01276   -0.00613
AFIX 137
H25A  2    1.227383    0.935129    1.020880    11.00000   -1.50000
H25B  2    1.294089    0.994923    0.960317    11.00000   -1.50000
H25C  2    1.365415    0.921510    0.936844    11.00000   -1.50000
AFIX   0
HKLF 5
REM  NGOME1_0M IN P2(1)/C
REM R1 =  0.0605 for    1837 Fo > 4sig(Fo)  and  0.1356 for all    3345 data
REM    267 parameters refined using      2 restraints
END
WGHT      0.0821      0.1398
REM Instructions for potential hydrogen bonds
HTAB C25 O1_$1
REM Highest difference peak  0.192,  deepest hole -0.163,  1-sigma level  0.040
Q1    1   0.6889  0.9403  0.8380  11.00000  0.05    0.19
Q2    1   0.7501 -0.0027  0.8553  11.00000  0.05    0.18
Q3    1   0.5504  0.0161  0.8393  11.00000  0.05    0.18
Q4    1   0.8438  0.4387  0.8211  11.00000  0.05    0.16
Q5    1   1.0000  0.5782  0.9537  11.00000  0.05    0.16
Q6    1   0.5636  0.5402  0.9390  11.00000  0.05    0.16
Q7    1   1.3795  0.9833  0.8559  11.00000  0.05    0.16
Q8    1   0.7550  0.6199  0.7973  11.00000  0.05    0.16
Q9    1   0.3477  0.0882  0.8855  11.00000  0.05    0.14
Q10   1   0.9671  0.5177  0.9410  11.00000  0.05    0.14
Q11   1   0.7380  0.2106  0.8607  11.00000  0.05    0.14
Q12   1   0.7233  0.3851  0.8823  11.00000  0.05    0.14
Q13   1   1.1431  0.0622  0.9012  11.00000  0.05    0.13
Q14   1   0.9450  0.9975  0.9104  11.00000  0.05    0.13
Q15   1   0.1174  0.2472  0.8779  11.00000  0.05    0.13
Q16   1   1.3051  1.0317  0.8787  11.00000  0.05    0.13
Q17   1   0.6565  0.1856  0.8046  11.00000  0.05    0.13
Q18   1   0.7178  0.5092  0.8289  11.00000  0.05    0.13
Q19   1   0.6133  0.6704  0.9221  11.00000  0.05    0.13
Q20   1   1.1837  0.7627  0.9538  11.00000  0.05    0.13
;
_shelx_res_checksum     18044
_shelxl_version_number     2014/6
