# Supplementary material for: Crystal structure of (E)-1,3-bis­(6-methoxy­naphthalen-2-yl)prop-2-en-1-one
Source: Acta Crystallogr E Crystallogr Commun. 2015 Oct 24;71(Pt 11):o884–5. doi: 10.1107/S2056989015019714 (PMC4644999; doi:10.1107/S2056989015019714)
Supplement: Supplementary file 2 [file e-71-0o884-Isup2.hkl]

data_I                                                                          
_shelx_title ' NGOME1_0M IN P2(1)/C'                                            
_shelx_refln_list_code          4                                               
_shelx_F_calc_maximum      262.89                                               
_exptl_crystal_F_000       776.00                                               
_reflns_d_resolution_high  0.8331                                               
                                                                                
loop_                                                                           
 _space_group_symop_operation_xyz                                               
 'x, y, z'                                                                      
 '-x, y+1/2, -z+1/2'                                                            
 '-x, -y, -z'                                                                   
 'x, -y-1/2, z-1/2'                                                             
                                                                                
_cell_length_a     6.0270                                                       
_cell_length_b    19.9260                                                       
_cell_length_c    15.4150                                                       
_cell_angle_alpha  90.000                                                       
_cell_angle_beta   90.366                                                       
_cell_angle_gamma  90.000                                                       
                                                                                
_shelx_F_squared_multiplier     1.000                                           
                                                                                
loop_                                                                           
 _refln_index_h                                                                 
 _refln_index_k                                                                 
 _refln_index_l                                                                 
 _refln_F_squared_calc                                                          
 _refln_F_squared_meas                                                          
 _refln_F_squared_sigma                                                         
 _refln_observed_status                                                         
   1   0   0        467.69        431.65        11.06 o                         
   2   0   0         14.39         16.83         4.57 o                         
   3   0   0       2553.81       2636.27        56.00 o                         
   4   0   0        586.80        652.94        13.99 o                         
   5   0   0         63.97         71.47         4.28 o                         
   6   0   0         58.54         51.51        12.60 o                         
   7   0   0         33.55         26.10        19.73 o                         
   1   1   0         40.04         42.21         1.43 o                         
   2   1   0       5328.16       5181.90        73.19 o                         
   3   1   0         57.27         56.20         2.45 o                         
   4   1   0         35.16         45.61         2.71 o                         
   5   1   0          4.91          3.79         1.82 o                         
   6   1   0          6.34         10.77         6.50 o                         
   7   1   0         11.90         25.55        14.17 o                         
   1   2   0         49.82         50.76         1.52 o                         
   2   2   0        525.20        501.46         8.16 o                         
   3   2   0        261.84        282.11         5.32 o                         
   4   2   0         20.36         29.40         1.71 o                         
   5   2   0         62.37         62.48         4.72 o                         
   6   2   0         11.03         13.65         6.86 o                         
   7   2   0         10.88         17.06        13.22 o                         
   1   3   0       1526.53       1493.40        19.31 o                         
   2   3   0         87.16         86.58         2.68 o                         
   3   3   0         71.83         97.17         5.34 o                         
   4   3   0         71.93         77.31         2.66 o                         
   5   3   0         20.59         16.73         3.85 o                         
   6   3   0         62.15         62.75         6.68 o                         
   7   3   0          6.57         21.08        13.48 o                         
   0   4   0        979.29        882.55        16.64 o                         
   1   4   0         59.48         58.50         2.23 o                         
   2   4   0        152.11        159.78         3.57 o                         
   3   4   0         24.47         15.37         1.67 o                         
   4   4   0         41.93         40.48         2.18 o                         
   5   4   0         65.08         70.85         5.49 o                         
   6   4   0          0.01          1.95         5.56 o                         
   7   4   0          0.01          9.03         9.16 o                         
   1   5   0        857.64        826.22        11.79 o                         
   2   5   0         23.95         22.18         1.66 o                         
   3   5   0         15.27         13.62         1.92 o                         
   4   5   0         14.52         12.35         1.96 o                         
   5   5   0        554.77        573.40        14.17 o                         
   6   5   0        112.54         98.95        14.18 o                         
   7   5   0          0.46          6.05         9.08 o                         
   0   6   0         62.08         54.01         3.49 o                         
   1   6   0         85.16         93.19         3.02 o                         
   2   6   0         51.23         56.92         2.44 o                         
   3   6   0         58.75         64.55         3.01 o                         
   4   6   0        290.11        304.78         7.09 o                         
   5   6   0         15.27         29.73         3.46 o                         
   6   6   0        180.71        176.62        18.37 o                         
   7   6   0         17.50         34.32        18.14 o                         
   1   7   0         62.68         65.11         2.68 o                         
   2   7   0       7129.85       7308.51        92.10 o                         
   3   7   0         17.63         14.57         2.15 o                         
   4   7   0        216.96        228.86         6.50 o                         
   5   7   0        227.49        237.23         6.34 o                         
   6   7   0         86.82         85.45        13.18 o                         
   0   8   0       1078.75       1047.46        21.87 o                         
   1   8   0        113.97        107.79         3.54 o                         
   2   8   0        807.25        871.22        13.03 o                         
   3   8   0          2.58          1.43         2.10 o                         
   4   8   0        356.07        367.34         8.86 o                         
   5   8   0          2.33          6.44         3.69 o                         
   6   8   0          6.09          4.45         9.30 o                         
   1   9   0       1232.99       1288.70        18.34 o                         
   2   9   0       1625.84       1681.15        22.74 o                         
   3   9   0          5.09          1.75         2.38 o                         
   4   9   0        526.19        514.00        11.36 o                         
   5   9   0        345.27        333.00        13.72 o                         
   6   9   0          1.77          0.00        12.26 o                         
   0  10   0       1252.32       1197.61        24.26 o                         
   1  10   0          0.67          4.26         2.03 o                         
   2  10   0          1.70          2.12         1.86 o                         
   3  10   0          4.91          7.33         2.86 o                         
   4  10   0        615.53        626.84        13.89 o                         
   5  10   0        229.01        234.68        17.31 o                         
   6  10   0         17.66         18.99         7.53 o                         
   1  11   0        460.34        438.64         8.47 o                         
   2  11   0         97.79         99.00         4.26 o                         
   3  11   0         95.89         81.00         4.58 o                         
   4  11   0        193.92        212.14         8.13 o                         
   5  11   0          8.47          9.81        10.40 o                         
   6  11   0          1.42          5.52         7.15 o                         
   0  12   0        382.17        316.35        10.61 o                         
   1  12   0         66.02         63.72         3.99 o                         
   2  12   0          0.52          2.25         2.31 o                         
   3  12   0          2.08          4.11         2.84 o                         
   4  12   0          0.92          3.38         4.06 o                         
   5  12   0          9.14          0.00        13.69 o                         
   6  12   0          1.69          0.00         8.27 o                         
   1  13   0        130.78        121.08         5.64 o                         
   2  13   0          9.05          5.17         2.61 o                         
   3  13   0          2.14          0.00         2.63 o                         
   4  13   0         39.63         38.55         5.78 o                         
   5  13   0          7.03          0.00        12.71 o                         
   6  13   0          0.01          9.08         7.00 o                         
   0  14   0         16.59          4.17         5.59 o                         
   1  14   0         31.72         23.55         3.83 o                         
   2  14   0          0.91          0.95         2.68 o                         
   3  14   0         38.30         26.51         3.78 o                         
   4  14   0         32.14         18.75         5.78 o                         
   5  14   0          0.31          8.85         8.32 o                         
   1  15   0        187.05        196.96         9.29 o                         
   2  15   0         14.23         14.29         3.45 o                         
   3  15   0         76.67         54.93         4.75 o                         
   4  15   0         36.99         16.03        11.91 o                         
   5  15   0         18.37         11.12         9.52 o                         
   0  16   0       2034.37       2323.32        85.59 o                         
   1  16   0        349.74        432.80        17.33 o                         
   2  16   0         38.34         43.65         4.59 o                         
   3  16   0         59.24         53.62         6.25 o                         
   4  16   0         14.45         18.72         8.07 o                         
   5  16   0          2.67          0.00         8.78 o                         
   1  17   0          1.74          8.56         5.76 o                         
   2  17   0         23.81          6.32         3.90 o                         
   3  17   0          5.82          0.00         6.15 o                         
   4  17   0         10.04          9.09         8.04 o                         
   5  17   0          6.03          9.62         9.43 o                         
   0  18   0        121.96        116.43        13.90 o                         
   1  18   0          5.21          0.00         5.11 o                         
   2  18   0         36.61          9.39         6.11 o                         
   3  18   0         20.56         20.14         6.39 o                         
   4  18   0          0.43          0.00         7.01 o                         
   1  19   0          7.16          0.00         6.58 o                         
   2  19   0          2.68          0.00         5.66 o                         
   3  19   0          2.32          0.78         7.58 o                         
   4  19   0          2.11          1.67         8.34 o                         
   0  20   0          0.07          0.00         8.98 o                         
   1  20   0          0.65          0.00         6.45 o                         
   2  20   0          6.92          4.85         6.24 o                         
   3  20   0          0.09          1.32         8.50 o                         
   1  21   0          3.25          1.55         7.96 o                         
   2  21   0          0.79          0.00         6.93 o                         
   3  21   0          0.88          0.00         8.71 o                         
   0  22   0          1.42          0.00         9.80 o                         
   1  22   0          0.84          0.00         7.35 o                         
   2  22   0          0.53          0.00         7.91 o                         
   1  23   0          4.87          3.88         8.39 o                         
  -7   1   1          1.99         17.19         7.85 o                         
  -6   1   1         21.42         31.66         8.18 o                         
  -5   1   1          8.14          4.08         5.76 o                         
  -4   1   1        782.83        750.07        15.43 o                         
  -3   1   1        516.10        461.75         9.35 o                         
  -2   1   1         44.51         39.01         1.95 o                         
  -1   1   1       5896.16       5630.23        72.74 o                         
   1   1   1       2397.61       2621.01        51.59 o                         
   2   1   1        100.26         90.20         2.79 o                         
   3   1   1        755.14        751.06        13.23 o                         
   4   1   1         84.10        106.02         9.11 o                         
   5   1   1          1.32          0.00         1.62 o                         
   6   1   1          1.89          2.71         4.31 o                         
   7   1   1         16.83         15.25        13.72 o                         
  -7   2   1          0.04          9.55         7.53 o                         
  -6   2   1          4.19          7.76         6.56 o                         
  -5   2   1         34.60         27.78         4.22 o                         
  -4   2   1        547.13        557.72        12.45 o                         
  -3   2   1        498.03        526.24        10.59 o                         
  -2   2   1        112.28        121.81         2.53 o                         
  -1   2   1       2683.14       2442.89        35.06 o                         
   0   2   1          2.14         11.12         0.74 o                         
   1   2   1        305.98        403.45        18.07 o                         
   2   2   1        119.71        124.44         3.35 o                         
   3   2   1        200.31        211.61         5.70 o                         
   4   2   1        253.53        263.24         5.83 o                         
   5   2   1          2.62          0.00         1.62 o                         
   6   2   1         15.85         11.64         4.90 o                         
   7   2   1          0.02          8.84        12.09 o                         
  -7   3   1         12.66         24.27        10.63 o                         
  -6   3   1         86.18         78.91        12.57 o                         
  -5   3   1          2.33          1.95         2.87 o                         
  -4   3   1          4.59          4.42         2.43 o                         
  -3   3   1         42.02         42.13         8.67 o                         
  -2   3   1        391.87        358.88         5.62 o                         
  -1   3   1       1622.34       1455.32        20.73 o                         
   0   3   1         80.82         77.42         2.11 o                         
   1   3   1        674.20        676.38         9.30 o                         
   2   3   1         26.73         36.45         2.43 o                         
   3   3   1        479.85        460.19         8.36 o                         
   4   3   1         19.55         27.77         3.48 o                         
   5   3   1          0.38          0.00         1.85 o                         
   6   3   1          6.61          0.00         4.45 o                         
   7   3   1         46.05         40.06        15.52 o                         
  -7   4   1         11.68         22.04        10.05 o                         
  -6   4   1          1.15          1.18         6.46 o                         
  -5   4   1        175.18        195.00         7.26 o                         
  -4   4   1        235.63        219.84         8.14 o                         
  -3   4   1          1.96          0.00         1.20 o                         
  -2   4   1         85.74         96.15         2.91 o                         
  -1   4   1       1366.03       1360.49        18.56 o                         
   0   4   1        266.47        250.74         5.08 o                         
   1   4   1       3583.56       3226.74        39.45 o                         
   2   4   1         32.06         33.68         1.87 o                         
   3   4   1          2.43          1.70         1.54 o                         
   4   4   1         35.54         31.64         2.43 o                         
   5   4   1         40.52         39.67         3.54 o                         
   6   4   1          4.03          0.00        10.01 o                         
   7   4   1          4.47         17.76        13.72 o                         
  -7   5   1          9.12         20.72        12.84 o                         
  -6   5   1         26.06         29.45        12.05 o                         
  -5   5   1        212.65        212.87         9.21 o                         
  -4   5   1        441.06        396.21         7.13 o                         
  -3   5   1         66.38         65.02         2.67 o                         
  -2   5   1         37.95         42.05         2.09 o                         
  -1   5   1        187.83        166.25         3.56 o                         
   0   5   1        499.38        449.51         7.16 o                         
   1   5   1         17.00         23.18         1.76 o                         
   2   5   1         72.84         83.37         2.85 o                         
   3   5   1         46.85         47.86         2.52 o                         
   4   5   1         29.93         24.19         4.96 o                         
   5   5   1         45.29         49.68         4.03 o                         
   6   5   1        146.83        127.77        15.64 o                         
   7   5   1          4.81         26.37        14.83 o                         
  -6   6   1         69.24         56.90         8.91 o                         
  -5   6   1        458.52        456.47        17.30 o                         
  -4   6   1         38.72         35.99         2.72 o                         
  -3   6   1         55.55         53.82         2.68 o                         
  -2   6   1        161.23        167.33         4.67 o                         
  -1   6   1        326.39        353.34        10.05 o                         
   0   6   1         67.78         65.04         2.71 o                         
   1   6   1       2001.66       1759.86        22.49 o                         
   2   6   1        230.28        241.27         5.22 o                         
   3   6   1        109.45        103.96         3.63 o                         
   4   6   1        105.02        113.91         7.46 o                         
   5   6   1        504.12        525.96        10.50 o                         
   6   6   1          9.04         10.14        10.01 o                         
  -6   7   1         13.35          5.02         9.16 o                         
  -5   7   1          1.01          3.48         3.40 o                         
  -4   7   1         17.62         18.20         2.49 o                         
  -3   7   1         75.96         79.79         5.53 o                         
  -2   7   1        219.88        329.76         8.99 o                         
  -1   7   1       1444.40       1309.60        17.92 o                         
   0   7   1        941.54        930.79        13.46 o                         
   1   7   1        232.62        247.41         5.95 o                         
   2   7   1       1385.22       1350.12        19.69 o                         
   3   7   1        719.98        701.60        11.49 o                         
   4   7   1          5.48         11.77         2.78 o                         
   5   7   1         11.07         19.97         3.70 o                         
   6   7   1         21.62         13.67        10.53 o                         
  -6   8   1          4.15          0.00         9.58 o                         
  -5   8   1         97.62         98.04         6.04 o                         
  -4   8   1         57.18         56.18         4.03 o                         
  -3   8   1         78.59         79.52         3.52 o                         
  -2   8   1        100.02        122.41         3.98 o                         
  -1   8   1        829.09        886.96        15.29 o                         
   0   8   1         39.36         50.05         2.53 o                         
   1   8   1       2390.54       2335.16        30.91 o                         
   2   8   1          8.57         11.99         2.49 o                         
   3   8   1          5.27          7.29         2.26 o                         
   4   8   1        145.07        142.88         5.83 o                         
   5   8   1         40.53         62.80         7.50 o                         
   6   8   1          0.40          0.00         5.42 o                         
  -6   9   1          7.02          0.00        15.42 o                         
  -5   9   1         46.73         52.14         6.73 o                         
  -4   9   1          0.51          0.00         2.53 o                         
  -3   9   1         28.03         24.71         2.77 o                         
  -2   9   1        649.88        643.91        10.29 o                         
  -1   9   1       1505.55       1510.04        21.03 o                         
   0   9   1        509.89        446.91         8.01 o                         
   1   9   1        185.20        242.21         6.42 o                         
   2   9   1        245.00        275.89         5.92 o                         
   3   9   1         16.88         15.65         2.75 o                         
   4   9   1          0.85          1.07         3.32 o                         
   5   9   1          3.16          2.51         6.68 o                         
   6   9   1          1.22          0.00         8.64 o                         
  -6  10   1         66.39         41.77        28.90 o                         
  -5  10   1         32.40         43.86         8.62 o                         
  -4  10   1        341.33        345.59         9.79 o                         
  -3  10   1        204.00        176.48         5.89 o                         
  -2  10   1        289.38        259.63         5.92 o                         
  -1  10   1        200.68        217.61         5.41 o                         
   0  10   1        701.07        711.76        11.57 o                         
   1  10   1        132.06        132.14         4.42 o                         
   2  10   1         66.51         55.95         3.22 o                         
   3  10   1         56.34         49.07         3.93 o                         
   4  10   1         26.48         32.75         5.94 o                         
   5  10   1        280.96        292.95        13.95 o                         
   6  10   1          6.18          2.99         5.92 o                         
  -6  11   1          0.06          0.00        11.81 o                         
  -5  11   1          8.11          4.97         6.83 o                         
  -4  11   1         88.18         99.32         5.63 o                         
  -3  11   1         64.97         62.22         4.18 o                         
  -2  11   1         17.26         19.75         2.59 o                         
  -1  11   1         20.32         27.65         2.79 o                         
   0  11   1         63.40         63.70         3.47 o                         
   1  11   1         22.51         25.96         2.80 o                         
   2  11   1          5.16          5.79         2.50 o                         
   3  11   1          7.94          3.45         3.27 o                         
   4  11   1         84.36         78.90         5.66 o                         
   5  11   1         83.59         84.25        11.06 o                         
   6  11   1          0.34          0.00         9.21 o                         
  -6  12   1         10.07         10.57        15.36 o                         
  -5  12   1         36.74         42.83        11.25 o                         
  -4  12   1         98.19         82.84         5.51 o                         
  -3  12   1         12.19          7.66         3.13 o                         
  -2  12   1         72.50         72.17         4.04 o                         
  -1  12   1        122.92        128.17         5.70 o                         
   0  12   1        279.62        265.90         6.70 o                         
   1  12   1         10.10          8.07         2.69 o                         
   2  12   1         11.71         17.78         2.78 o                         
   3  12   1         67.17         69.27         4.89 o                         
   4  12   1          6.83          4.94         4.30 o                         
   5  12   1         13.09          2.48        10.64 o                         
   6  12   1          0.72          0.00         6.34 o                         
  -6  13   1          2.32         18.19        11.76 o                         
  -5  13   1         19.67         11.13         8.09 o                         
  -4  13   1          0.00          0.00         4.18 o                         
  -3  13   1         10.87          8.70         3.34 o                         
  -2  13   1          1.28          3.35         2.23 o                         
  -1  13   1          0.00          5.44         3.01 o                         
   0  13   1         25.79         33.71         3.82 o                         
   1  13   1          0.00          7.24         3.06 o                         
   2  13   1          0.54          0.00         2.56 o                         
   3  13   1          1.99          0.00         3.19 o                         
   4  13   1          0.01          0.00         4.62 o                         
   5  13   1          1.99          0.00         7.62 o                         
   6  13   1          0.62          0.00         8.36 o                         
  -5  14   1         26.28         11.56        15.33 o                         
  -4  14   1          3.34          0.00         5.43 o                         
  -3  14   1         22.44         20.11         3.73 o                         
  -2  14   1         11.68         10.91         2.96 o                         
  -1  14   1         65.26         53.22         4.82 o                         
   0  14   1          7.28          6.25         4.10 o                         
   1  14   1          6.21          6.07         3.19 o                         
   2  14   1          2.88          0.47         2.79 o                         
   3  14   1          3.68          4.21         3.64 o                         
   4  14   1         39.26         18.80         7.29 o                         
   5  14   1          2.50          0.00         9.16 o                         
  -5  15   1          2.22         11.72         8.86 o                         
  -4  15   1         34.07         37.44        11.56 o                         
  -3  15   1         72.84         60.27         5.14 o                         
  -2  15   1          1.25          0.00         3.24 o                         
  -1  15   1        125.15        117.06         6.70 o                         
   0  15   1          4.51         19.47         4.77 o                         
   1  15   1         58.60         66.68         5.90 o                         
   2  15   1          4.93          0.00         3.27 o                         
   3  15   1          5.72          3.09         3.73 o                         
   4  15   1         18.79         22.29         7.86 o                         
   5  15   1         18.04         30.92         9.89 o                         
  -5  16   1          1.02          2.38         8.32 o                         
  -4  16   1          7.61         11.44         7.44 o                         
  -3  16   1         23.57         14.77         5.34 o                         
  -2  16   1         58.81         44.51         6.53 o                         
  -1  16   1        451.79        464.23        14.74 o                         
   0  16   1        989.16       1113.60        38.91 o                         
   1  16   1         67.63        167.02        17.01 o                         
   2  16   1         42.63         40.76         4.60 o                         
   3  16   1         18.53         15.14         4.73 o                         
   4  16   1         37.06         24.86         9.09 o                         
   5  16   1          2.31          5.05         8.21 o                         
  -5  17   1          0.22          0.06         9.06 o                         
  -4  17   1         13.41          6.03         8.07 o                         
  -3  17   1         73.73         72.33         7.87 o                         
  -2  17   1          1.73          0.00         3.94 o                         
  -1  17   1        317.15        344.66        13.40 o                         
   0  17   1        128.63        140.43        12.82 o                         
   1  17   1        305.74        258.62        12.74 o                         
   2  17   1          3.46          6.63         4.01 o                         
   3  17   1         61.33         42.95         7.92 o                         
   4  17   1         10.17         12.79         7.97 o                         
   5  17   1          2.71          7.43         9.55 o                         
  -4  18   1          4.46          0.00         7.65 o                         
  -3  18   1          7.89          8.10         6.15 o                         
  -2  18   1          5.89          0.00         6.47 o                         
  -1  18   1          3.88          5.46         5.28 o                         
   0  18   1         50.02         42.34         8.05 o                         
   1  18   1         18.86          6.36         5.94 o                         
   2  18   1         21.32         11.56         7.33 o                         
   3  18   1         42.28         49.17         8.38 o                         
   4  18   1          0.82          3.69         7.62 o                         
  -4  19   1          5.05         13.53         8.24 o                         
  -3  19   1          1.20          0.00         7.62 o                         
  -2  19   1         15.83          1.94         6.35 o                         
  -1  19   1         23.01         12.76         7.00 o                         
   0  19   1          6.28          2.49         6.62 o                         
   1  19   1          6.32          0.00         5.43 o                         
   2  19   1         32.67         24.22         7.31 o                         
   3  19   1         12.04          1.25         7.37 o                         
   4  19   1          1.00          0.00         7.67 o                         
  -3  20   1          0.06          1.91         7.08 o                         
  -2  20   1          7.43          0.00         6.43 o                         
  -1  20   1          0.14          0.00         6.52 o                         
   0  20   1          3.82          0.00         6.46 o                         
   1  20   1          1.04          0.00         7.45 o                         
   2  20   1          0.72          0.00         6.74 o                         
   3  20   1          0.06          7.30         7.62 o                         
  -3  21   1          0.51          3.39         9.21 o                         
  -2  21   1          1.62          0.00         6.90 o                         
  -1  21   1         10.65          0.00         8.41 o                         
   0  21   1          0.82          0.00         6.75 o                         
   1  21   1          1.58          0.00         6.83 o                         
   2  21   1          2.19          0.00         7.66 o                         
   3  21   1          3.44          3.55         9.25 o                         
  -2  22   1          1.09          0.00         8.02 o                         
  -1  22   1          0.77          0.00         8.03 o                         
   0  22   1          5.15          0.00         7.68 o                         
   1  22   1          0.29          2.28         8.31 o                         
   2  22   1          0.08          1.33         8.23 o                         
  -1  23   1          1.15          1.66         7.98 o                         
   0  23   1          0.19          0.00         8.02 o                         
   1  23   1          0.27          0.00         8.15 o                         
  -7   0   2         23.36         31.70        12.82 o                         
  -6   0   2          6.09          1.29         9.67 o                         
  -5   0   2          2.83          0.00         9.55 o                         
  -4   0   2        174.95        198.01        25.47 o                         
  -3   0   2        130.39        265.50        22.28 o                         
  -2   0   2        738.30        536.42        40.43 o                         
  -1   0   2      33321.02      34016.73       683.61 o                         
   0   0   2          7.82          0.24         3.59 o                         
   1   0   2      16002.52      15960.28       331.95 o                         
   2   0   2       4493.46       4536.67       164.58 o                         
   3   0   2       1943.07       1973.91        41.58 o                         
   4   0   2         36.89         31.32         3.37 o                         
   5   0   2         27.36         36.27         3.92 o                         
   6   0   2         90.06         90.81         8.62 o                         
   7   0   2          2.69         17.19        19.09 o                         
  -7   1   2         20.84         28.63         8.75 o                         
  -6   1   2         11.53         10.70         7.12 o                         
  -5   1   2          3.38          0.00         6.18 o                         
  -4   1   2         11.00         10.82         9.55 o                         
  -3   1   2       3156.53       3081.35        53.00 o                         
  -2   1   2        101.75         91.39         2.94 o                         
  -1   1   2       3771.85       4403.55       102.16 o                         
   0   1   2          1.07          3.15         0.70 o                         
   1   1   2      20659.70      19967.39       261.01 o                         
   2   1   2         85.99         82.83         2.80 o                         
   3   1   2       2315.94       2449.94        34.99 o                         
   4   1   2          0.81          1.68         1.40 o                         
   5   1   2          3.26          0.00         2.01 o                         
   6   1   2         64.59         61.11         5.44 o                         
   7   1   2         33.44         31.27        15.03 o                         
  -7   2   2          1.84         20.52         8.02 o                         
  -6   2   2         20.23         16.63         7.78 o                         
  -5   2   2          6.65          0.00         7.79 o                         
  -4   2   2        176.88        167.68         4.89 o                         
  -3   2   2        162.14        187.90         9.25 o                         
  -2   2   2       1927.14       1735.43        26.25 o                         
  -1   2   2       7189.23       6661.74        83.99 o                         
   0   2   2        107.64        102.06         2.22 o                         
   1   2   2        780.22       1004.68        45.85 o                         
   2   2   2        398.96        450.19        14.67 o                         
   3   2   2        921.42        879.83        13.90 o                         
   4   2   2        168.26        193.41         5.40 o                         
   5   2   2         33.61         27.46         3.03 o                         
   6   2   2          1.44          0.00         3.36 o                         
   7   2   2          1.51         18.14        13.50 o                         
  -7   3   2          1.19          8.78         7.79 o                         
  -6   3   2         41.32         35.49         9.69 o                         
  -5   3   2         64.08         75.00         7.50 o                         
  -4   3   2         81.90         69.83         3.79 o                         
  -3   3   2        244.40        223.53         6.81 o                         
  -2   3   2        246.98        244.07         9.49 o                         
  -1   3   2        137.01        137.63         5.92 o                         
   0   3   2         56.22         56.89         2.17 o                         
   1   3   2        452.15        449.94         8.98 o                         
   2   3   2        192.66        186.95         4.13 o                         
   3   3   2         18.55         19.46         3.08 o                         
   4   3   2         96.57        110.73         5.60 o                         
   5   3   2         15.85         16.06         2.80 o                         
   6   3   2         34.62         29.96         4.60 o                         
   7   3   2         17.61         31.10        15.86 o                         
  -7   4   2          3.72          5.27         7.67 o                         
  -6   4   2         15.25         13.11        10.85 o                         
  -5   4   2         85.63        107.38         8.66 o                         
  -4   4   2         95.74         94.03         4.67 o                         
  -3   4   2         35.20         34.25         1.59 o                         
  -2   4   2        211.82        200.63         4.34 o                         
  -1   4   2       2644.33       2388.94        33.06 o                         
   0   4   2        187.44        190.17         4.18 o                         
   1   4   2        683.51        776.26        10.41 o                         
   2   4   2        227.35        236.82         4.74 o                         
   3   4   2         15.41         20.78         2.13 o                         
   4   4   2         32.53         30.85         2.53 o                         
   5   4   2         16.96         16.04         4.51 o                         
   6   4   2        127.77        127.72         7.97 o                         
   7   4   2         11.32          8.97        18.46 o                         
  -7   5   2          1.47          6.59         8.29 o                         
  -6   5   2          3.89         10.05        10.77 o                         
  -5   5   2        108.19        117.10         9.80 o                         
  -4   5   2        384.50        339.63        10.94 o                         
  -3   5   2        140.94        130.33         3.38 o                         
  -2   5   2        603.52        537.80         8.47 o                         
  -1   5   2         31.26         35.20         1.95 o                         
   0   5   2          7.01          5.08         2.34 o                         
   1   5   2          8.64         14.31         1.75 o                         
   2   5   2        294.89        279.92         5.35 o                         
   3   5   2         82.13         64.43         2.90 o                         
   4   5   2         75.28         71.36         3.92 o                         
   5   5   2        311.49        301.44         8.38 o                         
   6   5   2          1.00         14.40         5.68 o                         
   7   5   2          2.01         14.87        13.72 o                         
  -6   6   2         17.07         11.07        10.89 o                         
  -5   6   2       1162.72       1181.56        34.26 o                         
  -4   6   2        246.52        224.89         4.91 o                         
  -3   6   2         30.91         33.00         2.30 o                         
  -2   6   2         20.27         29.95         2.77 o                         
  -1   6   2        258.78        248.86         4.87 o                         
   0   6   2         91.67         99.98         3.42 o                         
   1   6   2        267.05        272.27         5.43 o                         
   2   6   2        232.63        233.53         5.28 o                         
   3   6   2         76.99         72.06         3.24 o                         
   4   6   2         29.99         25.15         3.19 o                         
   5   6   2        545.51        551.65        24.69 o                         
   6   6   2        121.45        123.62         8.71 o                         
  -6   7   2         29.38         28.53         8.11 o                         
  -5   7   2        264.97        286.56        11.90 o                         
  -4   7   2         79.48         87.12         6.42 o                         
  -3   7   2        251.53        242.65         5.56 o                         
  -2   7   2          4.54         16.20         1.84 o                         
  -1   7   2         65.29        113.75         4.81 o                         
   0   7   2        119.75        100.28         3.55 o                         
   1   7   2        808.98        814.27        12.00 o                         
   2   7   2         10.82         19.87         2.34 o                         
   3   7   2        159.23        208.03         5.30 o                         
   4   7   2        740.41        697.63        13.79 o                         
   5   7   2         37.61         43.34         7.22 o                         
   6   7   2         19.93         28.68         6.29 o                         
  -6   8   2         22.18         19.61         9.78 o                         
  -5   8   2        418.50        411.68         9.95 o                         
  -4   8   2        119.46        118.08         4.57 o                         
  -3   8   2          0.62          0.00         1.84 o                         
  -2   8   2        238.55        230.19         5.40 o                         
  -1   8   2       3182.59       3087.20        41.94 o                         
   0   8   2         50.35         56.79         2.81 o                         
   1   8   2       1496.36       1523.95        19.73 o                         
   2   8   2        185.76        184.47         5.08 o                         
   3   8   2          1.50          3.37         2.28 o                         
   4   8   2        438.52        451.34        10.22 o                         
   5   8   2        757.02        809.27        22.17 o                         
   6   8   2          3.56          1.88         5.72 o                         
  -6   9   2        121.83        127.89        16.08 o                         
  -5   9   2         43.79         52.95         5.33 o                         
  -4   9   2         61.77         54.47         5.20 o                         
  -3   9   2        135.13        136.46         4.69 o                         
  -2   9   2        368.28        350.21         7.18 o                         
  -1   9   2       1161.32       1212.39        18.00 o                         
   0   9   2        382.60        383.47         7.41 o                         
   1   9   2       2649.90       2741.14        35.59 o                         
   2   9   2        235.22        257.85         6.20 o                         
   3   9   2         56.31         54.44         3.86 o                         
   4   9   2        443.26        406.23        10.37 o                         
   5   9   2         44.81         53.58         8.35 o                         
   6   9   2         10.09          7.33         6.07 o                         
  -6  10   2          0.52          0.00         7.55 o                         
  -5  10   2        164.38        134.54        11.86 o                         
  -4  10   2         41.80         46.36         4.03 o                         
  -3  10   2        135.45        130.45         5.33 o                         
  -2  10   2         56.12         59.45         3.40 o                         
  -1  10   2          4.54         11.56         1.90 o                         
   0  10   2         41.72         49.44         3.11 o                         
   1  10   2         31.79         31.35         2.59 o                         
   2  10   2         85.61         74.01         3.97 o                         
   3  10   2         20.22         15.61         3.14 o                         
   4  10   2         37.36         37.28         4.54 o                         
   5  10   2        101.20         95.37         8.41 o                         
   6  10   2          0.07          0.00         8.27 o                         
  -6  11   2         20.58          7.00        11.71 o                         
  -5  11   2          8.14          9.70         7.97 o                         
  -4  11   2        155.27        146.49         7.17 o                         
  -3  11   2          7.84         15.58         3.03 o                         
  -2  11   2          1.76          4.41         2.18 o                         
  -1  11   2         25.34         25.96         2.51 o                         
   0  11   2         32.16         29.23         2.91 o                         
   1  11   2         98.23        103.20         4.10 o                         
   2  11   2          2.41          0.45         2.64 o                         
   3  11   2          2.16          0.00         3.02 o                         
   4  11   2         15.69         12.99         4.02 o                         
   5  11   2         84.86         80.38         9.49 o                         
   6  11   2         20.83         17.31         7.14 o                         
  -6  12   2          0.62          1.79        10.11 o                         
  -5  12   2          1.27          0.00         7.53 o                         
  -4  12   2         10.32          5.33         3.33 o                         
  -3  12   2         73.81         62.92         4.42 o                         
  -2  12   2         41.73         44.80         4.68 o                         
  -1  12   2         36.08         33.72         3.31 o                         
   0  12   2         29.46         25.94         2.91 o                         
   1  12   2         52.58         56.89         3.77 o                         
   2  12   2        135.16        147.15         6.15 o                         
   3  12   2          8.39         10.63         3.38 o                         
   4  12   2        113.59         98.41         6.77 o                         
   5  12   2          2.50          4.14         8.00 o                         
   6  12   2          6.89          2.45        11.24 o                         
  -6  13   2         19.87         35.44        15.59 o                         
  -5  13   2          0.46          0.00         6.34 o                         
  -4  13   2         13.38         10.43         5.46 o                         
  -3  13   2         38.08         37.37         3.90 o                         
  -2  13   2          2.80          4.56         3.60 o                         
  -1  13   2         68.64         64.40         4.36 o                         
   0  13   2          2.28          4.68         2.92 o                         
   1  13   2        137.85        140.97         6.09 o                         
   2  13   2          5.69          1.72         3.14 o                         
   3  13   2          6.84          0.00         3.37 o                         
   4  13   2        102.87         95.59         9.10 o                         
   5  13   2          5.38          1.33        12.58 o                         
   6  13   2         15.14         32.76         9.18 o                         
  -5  14   2          1.11          4.73         7.92 o                         
  -4  14   2         47.28         44.96         7.98 o                         
  -3  14   2         63.54         63.27         4.68 o                         
  -2  14   2         13.43         11.70         4.36 o                         
  -1  14   2          1.62          3.62         2.97 o                         
   0  14   2          0.87          4.30         3.52 o                         
   1  14   2          4.46          3.94         3.03 o                         
   2  14   2          3.54          0.00         3.15 o                         
   3  14   2          4.57          0.00         3.88 o                         
   4  14   2        102.53        107.54        11.29 o                         
   5  14   2         16.35          0.00         9.76 o                         
  -5  15   2          0.37          0.00         7.66 o                         
  -4  15   2         48.12         40.48         7.91 o                         
  -3  15   2         83.97         76.11         6.70 o                         
  -2  15   2          4.88          0.00         4.42 o                         
  -1  15   2         76.91         67.11         5.32 o                         
   0  15   2         92.08         87.62         7.88 o                         
   1  15   2         77.03         85.97         6.80 o                         
   2  15   2         63.27         53.37         5.67 o                         
   3  15   2         71.07         68.15         6.52 o                         
   4  15   2          3.25          0.00         9.91 o                         
   5  15   2          2.53          6.85        11.01 o                         
  -5  16   2          3.03          8.99         9.02 o                         
  -4  16   2          0.35          2.57         6.53 o                         
  -3  16   2          5.99          3.90         5.65 o                         
  -2  16   2         24.85         18.52         6.55 o                         
  -1  16   2       1021.12       1111.45        25.24 o                         
   0  16   2          4.74         39.85        12.44 o                         
   1  16   2        507.44        548.98        18.72 o                         
   2  16   2        368.07        419.34        14.07 o                         
   3  16   2         76.73         52.09         7.10 o                         
   4  16   2          4.98          0.00        10.14 o                         
   5  16   2          4.42          0.00         8.39 o                         
  -5  17   2          0.23          6.34         9.31 o                         
  -4  17   2          0.04          3.88         6.72 o                         
  -3  17   2        120.44        123.94         9.51 o                         
  -2  17   2         70.83         42.96         6.95 o                         
  -1  17   2        243.89        265.60        11.18 o                         
   0  17   2        347.84        426.37        27.59 o                         
   1  17   2         28.74         30.01         5.37 o                         
   2  17   2        106.09        106.58        11.01 o                         
   3  17   2         22.71         19.85         6.96 o                         
   4  17   2          0.51          0.00         8.64 o                         
   5  17   2          0.02         13.10        10.11 o                         
  -4  18   2         14.72         16.47         7.82 o                         
  -3  18   2          1.77          0.00         8.04 o                         
  -2  18   2         32.12         22.51         7.56 o                         
  -1  18   2        172.93        164.58         9.54 o                         
   0  18   2          4.20          4.61         6.60 o                         
   1  18   2         47.81         23.46         6.13 o                         
   2  18   2         22.59         17.71         8.41 o                         
   3  18   2          4.98         18.37         6.75 o                         
   4  18   2         11.02         10.19         8.11 o                         
  -4  19   2          0.71          5.86         7.89 o                         
  -3  19   2          0.12          2.41         6.56 o                         
  -2  19   2          7.51          0.00         7.33 o                         
  -1  19   2          1.14          0.00         6.34 o                         
   0  19   2          6.84          2.24         6.15 o                         
   1  19   2          0.24          0.00         4.68 o                         
   2  19   2          1.19          0.12         7.27 o                         
   3  19   2          0.98          0.00         6.88 o                         
   4  19   2          0.39         11.03         8.51 o                         
  -3  20   2          0.07          0.00         7.07 o                         
  -2  20   2          2.94          0.00        10.58 o                         
  -1  20   2          7.29          0.00         7.82 o                         
   0  20   2          4.70          0.00         6.67 o                         
   1  20   2          5.44          5.34         6.76 o                         
   2  20   2          6.13          0.00         7.18 o                         
   3  20   2          1.02          0.00         6.95 o                         
  -3  21   2          0.00          0.00         8.80 o                         
  -2  21   2          0.08          0.00         7.49 o                         
  -1  21   2          2.36          0.00         7.84 o                         
   0  21   2          2.30          0.00         6.56 o                         
   1  21   2          0.26          0.00         7.39 o                         
   2  21   2          0.88          2.15         7.74 o                         
   3  21   2          0.00          7.20         9.44 o                         
  -2  22   2          1.60          4.71         8.39 o                         
  -1  22   2          0.17          0.02         8.42 o                         
   0  22   2          0.81          0.00         7.62 o                         
   1  22   2          0.03          0.00         6.97 o                         
   2  22   2          0.88          0.00         7.38 o                         
  -1  23   2          0.43          2.36         8.87 o                         
   0  23   2          3.59          0.00         8.26 o                         
   1  23   2          1.10          4.19         8.85 o                         
  -7   1   3         15.33         27.90         8.49 o                         
  -6   1   3          8.18         12.30         8.32 o                         
  -5   1   3         10.89          0.00         8.32 o                         
  -4   1   3        133.14        140.06        22.92 o                         
  -3   1   3       1382.96       1336.52        24.10 o                         
  -2   1   3         35.28         39.18         1.66 o                         
  -1   1   3       6931.12       6394.53        87.06 o                         
   0   1   3        289.38        240.91         4.55 o                         
   1   1   3       1229.55       1279.51        50.85 o                         
   2   1   3          3.85          8.56         1.26 o                         
   3   1   3        219.59        276.56         9.37 o                         
   4   1   3         15.34         17.45         2.45 o                         
   5   1   3         81.72         70.85         4.46 o                         
   6   1   3          4.04          7.39         4.56 o                         
   7   1   3          1.08          0.14        12.32 o                         
  -7   2   3         20.61         41.47        10.13 o                         
  -6   2   3         11.28         16.56         9.40 o                         
  -5   2   3          3.44          0.00        10.82 o                         
  -4   2   3         50.30         31.50         4.77 o                         
  -3   2   3        181.14        198.63         5.35 o                         
  -2   2   3        777.38        746.91        11.57 o                         
  -1   2   3       1783.57       1687.99        30.27 o                         
   0   2   3       2288.20       2144.96        26.34 o                         
   1   2   3        280.36        321.63         8.70 o                         
   2   2   3        166.56        178.92         6.35 o                         
   3   2   3         81.61        104.19         3.70 o                         
   4   2   3        705.08        734.27        13.32 o                         
   5   2   3         46.35         44.28         4.27 o                         
   6   2   3          0.88          0.00         4.95 o                         
   7   2   3          1.59          9.58        12.58 o                         
  -7   3   3         37.97         43.78        10.24 o                         
  -6   3   3         13.72          9.85         8.20 o                         
  -5   3   3          0.00          0.00        10.82 o                         
  -4   3   3         39.38         33.72         3.30 o                         
  -3   3   3        260.68        260.85         8.03 o                         
  -2   3   3        835.62        825.42        12.22 o                         
  -1   3   3        254.73        240.10         7.08 o                         
   0   3   3       2144.96       1963.61        24.95 o                         
   1   3   3        469.59        425.64         7.09 o                         
   2   3   3         59.59         93.75        10.91 o                         
   3   3   3        390.35        393.96         7.57 o                         
   4   3   3         71.82         73.75         3.95 o                         
   5   3   3          0.02          0.00         2.98 o                         
   6   3   3          9.95          9.11         4.84 o                         
   7   3   3          2.96          7.91        10.12 o                         
  -7   4   3         16.22         25.91         8.39 o                         
  -6   4   3         37.83         23.78        12.58 o                         
  -5   4   3         18.21          0.00        15.28 o                         
  -4   4   3         63.17         70.25         4.78 o                         
  -3   4   3         89.71        105.25         3.92 o                         
  -2   4   3        222.04        224.37         4.65 o                         
  -1   4   3        206.25        252.88         9.84 o                         
   0   4   3       5252.03       4892.53        60.08 o                         
   1   4   3       1841.59       1695.37        22.16 o                         
   2   4   3         53.37         57.68         2.56 o                         
   3   4   3        469.48        463.92         8.99 o                         
   4   4   3        201.65        200.70         6.21 o                         
   5   4   3         85.17         93.70         5.53 o                         
   6   4   3         73.31         95.41         8.70 o                         
   7   4   3          1.55          2.64        15.18 o                         
  -6   5   3         13.37         28.07        12.05 o                         
  -5   5   3        179.56        221.71        12.70 o                         
  -4   5   3         99.45         98.85         5.93 o                         
  -3   5   3         74.23         75.90         2.62 o                         
  -2   5   3          2.10          4.26         1.55 o                         
  -1   5   3          5.70          7.73         1.65 o                         
   0   5   3        330.57        289.03         5.57 o                         
   1   5   3          1.18          2.63         2.41 o                         
   2   5   3         29.13         26.25         2.22 o                         
   3   5   3         22.99         20.67         2.22 o                         
   4   5   3          6.70          4.45         2.72 o                         
   5   5   3        491.30        511.37        12.92 o                         
   6   5   3         72.78         79.54         9.70 o                         
  -6   6   3         57.07         57.52         7.27 o                         
  -5   6   3        510.14        505.60        19.08 o                         
  -4   6   3        507.64        451.80         8.98 o                         
  -3   6   3         48.41         49.24         2.42 o                         
  -2   6   3        104.94         98.95         2.89 o                         
  -1   6   3        152.90        186.38         9.33 o                         
   0   6   3       1835.78       1685.33        23.15 o                         
   1   6   3       1416.35       1331.95        17.40 o                         
   2   6   3         54.15         57.61         2.78 o                         
   3   6   3         66.74         68.59         3.21 o                         
   4   6   3        201.09        205.37         6.88 o                         
   5   6   3        206.79        199.62        12.48 o                         
   6   6   3         69.44         71.57         8.32 o                         
  -6   7   3          0.93          6.94         6.22 o                         
  -5   7   3         76.32         79.33         9.05 o                         
  -4   7   3         59.20         57.60         2.88 o                         
  -3   7   3        198.52        199.93         4.89 o                         
  -2   7   3        735.59        716.97        11.82 o                         
  -1   7   3        739.82        699.68        11.26 o                         
   0   7   3         18.71         15.48         1.92 o                         
   1   7   3        105.04        126.35         6.77 o                         
   2   7   3        260.57        297.45         5.96 o                         
   3   7   3         38.46         41.68         2.91 o                         
   4   7   3         66.40         67.62         4.82 o                         
   5   7   3         11.10          0.00         5.01 o                         
   6   7   3          5.21          0.00         5.88 o                         
  -6   8   3          3.86          8.79         6.87 o                         
  -5   8   3          0.11          0.00         5.84 o                         
  -4   8   3         22.08         19.78         2.56 o                         
  -3   8   3          9.81          7.95         2.08 o                         
  -2   8   3        156.90        185.96         5.12 o                         
  -1   8   3        294.15        323.62         6.78 o                         
   0   8   3        508.70        501.91         8.83 o                         
   1   8   3         23.71         45.63         2.98 o                         
   2   8   3         82.43         98.83         4.00 o                         
   3   8   3         21.24         27.98         3.03 o                         
   4   8   3         12.24         27.62         3.69 o                         
   5   8   3          1.03          2.15         7.30 o                         
   6   8   3         13.24          6.77         6.98 o                         
  -6   9   3         39.53         46.18         9.84 o                         
  -5   9   3        123.29        132.51         6.13 o                         
  -4   9   3         52.71         52.46         3.46 o                         
  -3   9   3         58.79         59.06         3.43 o                         
  -2   9   3        896.05        858.17        14.10 o                         
  -1   9   3          9.65         21.87         3.17 o                         
   0   9   3         71.89         83.02         3.78 o                         
   1   9   3        141.45        171.19         5.77 o                         
   2   9   3       1120.39       1109.97        16.67 o                         
   3   9   3          4.01          3.86         2.82 o                         
   4   9   3        166.42        179.39         8.31 o                         
   5   9   3        136.25        155.39        10.70 o                         
   6   9   3         11.98         10.81         7.26 o                         
  -6  10   3         11.23          5.52         7.61 o                         
  -5  10   3        232.95        222.53        11.32 o                         
  -4  10   3        114.35        125.22         6.58 o                         
  -3  10   3         12.79         19.77         2.55 o                         
  -2  10   3         12.02         13.07         2.64 o                         
  -1  10   3         86.78         81.23         4.27 o                         
   0  10   3         43.72         50.02         3.18 o                         
   1  10   3        700.49        647.46        11.22 o                         
   2  10   3          1.61          2.34         2.74 o                         
   3  10   3          1.11          0.80         3.02 o                         
   4  10   3        175.75        197.86         8.71 o                         
   5  10   3         29.98         48.94         7.33 o                         
   6  10   3          6.49          8.34         7.24 o                         
  -6  11   3         53.44         38.49        15.83 o                         
  -5  11   3          4.30          3.44         7.48 o                         
  -4  11   3         67.92         47.95         4.08 o                         
  -3  11   3         74.73         69.28         4.69 o                         
  -2  11   3        140.75        136.34         6.69 o                         
  -1  11   3         15.19         14.24         2.63 o                         
   0  11   3          5.51          3.51         2.09 o                         
   1  11   3         10.61         10.95         2.82 o                         
   2  11   3         28.63         30.96         3.71 o                         
   3  11   3          8.10          2.75         3.35 o                         
   4  11   3         39.97         48.19         5.01 o                         
   5  11   3         30.97         54.77         7.80 o                         
   6  11   3          6.50          0.00         7.04 o                         
  -6  12   3          2.50          4.87        10.23 o                         
  -5  12   3         15.70          3.52         7.35 o                         
  -4  12   3         19.45         14.84         3.90 o                         
  -3  12   3          3.38          0.34         3.60 o                         
  -2  12   3         67.77         74.33         5.73 o                         
  -1  12   3         82.01         79.20         5.08 o                         
   0  12   3         76.32         75.35         4.44 o                         
   1  12   3        186.76        175.20         7.05 o                         
   2  12   3         10.63          8.94         3.36 o                         
   3  12   3         41.24         39.21         4.53 o                         
   4  12   3         41.95         40.48         5.07 o                         
   5  12   3         41.11         37.55        15.09 o                         
   6  12   3          1.86          1.35        13.52 o                         
  -5  13   3          4.23          0.10        11.48 o                         
  -4  13   3          5.72          0.00         4.85 o                         
  -3  13   3          1.83          0.00         3.55 o                         
  -2  13   3         35.33         34.36         5.09 o                         
  -1  13   3         11.47         15.41         3.78 o                         
   0  13   3         61.26         64.81         4.85 o                         
   1  13   3         97.35         95.42         5.88 o                         
   2  13   3          7.10          6.86         3.70 o                         
   3  13   3          0.83          0.00         4.35 o                         
   4  13   3         44.59         29.28         8.07 o                         
   5  13   3          8.55          9.27         9.37 o                         
  -5  14   3          0.46          6.29         7.66 o                         
  -4  14   3         14.11         16.79         6.39 o                         
  -3  14   3          5.80          5.36         4.27 o                         
  -2  14   3          7.29          6.39         4.58 o                         
  -1  14   3         54.45         66.21         5.79 o                         
   0  14   3         24.00         19.47         5.05 o                         
   1  14   3         11.67          8.73         4.16 o                         
   2  14   3          6.20          4.47         4.14 o                         
   3  14   3          3.22          0.00         5.00 o                         
   4  14   3         12.76         16.74         6.41 o                         
   5  14   3          5.16          0.00        10.48 o                         
  -5  15   3          5.89         13.74         8.53 o                         
  -4  15   3        139.72        133.04        10.52 o                         
  -3  15   3          4.10          8.12         4.83 o                         
  -2  15   3         12.89          6.83         5.21 o                         
  -1  15   3        135.78        138.79        10.19 o                         
   0  15   3        238.99        237.45        10.02 o                         
   1  15   3        379.85        389.60        14.83 o                         
   2  15   3         60.01         49.55         6.38 o                         
   3  15   3          1.00          0.00         5.28 o                         
   4  15   3         12.50          0.00         7.02 o                         
   5  15   3         36.50         20.04        22.12 o                         
  -5  16   3          0.33          0.00         8.30 o                         
  -4  16   3         22.70         17.63         9.98 o                         
  -3  16   3          4.85          2.92         5.45 o                         
  -2  16   3         23.72         20.11         6.17 o                         
  -1  16   3        170.18        326.99        22.00 o                         
   0  16   3       1105.95       1094.15        29.79 o                         
   1  16   3        254.92        272.05        24.57 o                         
   2  16   3        331.93        349.20        14.14 o                         
   3  16   3         36.09         29.06         7.10 o                         
   4  16   3          1.63          0.00         8.39 o                         
   5  16   3          4.71         15.00        10.57 o                         
  -4  17   3          4.06          8.72         6.90 o                         
  -3  17   3         29.49         24.65         8.00 o                         
  -2  17   3         18.88          9.46         6.26 o                         
  -1  17   3         56.90        100.55         9.02 o                         
   0  17   3         33.62         72.20         9.04 o                         
   1  17   3          8.50          4.24         8.50 o                         
   2  17   3         53.01         58.96         8.41 o                         
   3  17   3          2.63          0.00         7.69 o                         
   4  17   3         14.01         19.49         8.29 o                         
  -4  18   3         12.06          1.14         6.93 o                         
  -3  18   3          0.80          0.00         5.89 o                         
  -2  18   3         64.02         49.52         8.75 o                         
  -1  18   3        105.96         96.87         9.17 o                         
   0  18   3         84.73         71.14         9.27 o                         
   1  18   3         19.31         22.62         6.69 o                         
   2  18   3         13.68          0.00         8.06 o                         
   3  18   3          7.95         14.86         7.35 o                         
   4  18   3         12.88          8.13         8.17 o                         
  -4  19   3          1.38          3.05         8.59 o                         
  -3  19   3          7.85          0.00         9.53 o                         
  -2  19   3         15.03          1.36         7.73 o                         
  -1  19   3         13.65         10.90         6.98 o                         
   0  19   3          4.39          0.00         6.43 o                         
   1  19   3          3.07          0.00         6.47 o                         
   2  19   3          9.32          0.93         7.55 o                         
   3  19   3         11.65         12.25         7.83 o                         
   4  19   3          5.05         12.81         7.42 o                         
  -3  20   3          0.30          0.00         7.09 o                         
  -2  20   3          1.68          0.00         8.88 o                         
  -1  20   3         13.20         11.07        10.42 o                         
   0  20   3          2.09          0.00         6.37 o                         
   1  20   3         15.38          6.91         8.02 o                         
   2  20   3         17.91         16.65         8.43 o                         
   3  20   3          0.10          2.65         7.76 o                         
  -3  21   3          1.08          0.00         7.52 o                         
  -2  21   3          5.78          0.00         7.83 o                         
  -1  21   3          0.85          0.00         8.28 o                         
   0  21   3          0.48          3.69         7.41 o                         
   1  21   3          1.61          3.54         7.94 o                         
   2  21   3          1.19          0.00         7.92 o                         
   3  21   3          0.12         10.43         9.29 o                         
  -2  22   3          4.54          0.00         8.14 o                         
  -1  22   3          1.42          0.00         8.02 o                         
   0  22   3          0.32          0.00         7.33 o                         
   1  22   3          3.59          0.00         7.95 o                         
   2  22   3          3.15          0.57         7.86 o                         
  -1  23   3          0.61          5.92         9.46 o                         
   0  23   3          0.31          0.00         9.77 o                         
   1  23   3          4.94          0.04         8.45 o                         
  -7   0   4          0.23         20.02         9.27 o                         
  -6   0   4          0.51          0.00        19.09 o                         
  -5   0   4          1.41          0.00        12.09 o                         
  -4   0   4        145.20        171.38        17.74 o                         
  -3   0   4        119.09         62.79         5.05 o                         
  -2   0   4        142.01        124.59         4.76 o                         
   0   0   4      69111.05      76175.73      1246.72 o                         
   1   0   4      61363.04      62849.71      1088.31 o                         
   2   0   4         13.45         19.92         3.16 o                         
   3   0   4        889.25       1028.05        21.37 o                         
   4   0   4         22.20         28.15         5.11 o                         
   5   0   4          4.94          0.00         3.82 o                         
   6   0   4          5.64          0.00         8.35 o                         
   7   0   4          2.83          0.00         7.09 o                         
  -7   1   4         13.52         32.63         7.45 o                         
  -6   1   4          4.88          1.03         6.83 o                         
  -5   1   4         12.96          0.00         8.97 o                         
  -4   1   4        321.79        307.21        24.09 o                         
  -3   1   4        191.46        205.53         4.46 o                         
  -2   1   4        451.56        436.36         9.09 o                         
  -1   1   4      24201.23      23584.92       366.64 o                         
   0   1   4      26416.28      26221.65       324.36 o                         
   1   1   4       1920.30       1721.99       109.54 o                         
   2   1   4        884.26        858.48        13.18 o                         
   3   1   4         71.66         98.07         3.65 o                         
   4   1   4         47.42         40.84         3.27 o                         
   5   1   4         41.05         40.92         3.70 o                         
   6   1   4         71.28         67.52         8.32 o                         
   7   1   4          0.94          5.21         7.79 o                         
  -7   2   4          3.53         22.36         6.77 o                         
  -6   2   4         22.63         25.77         8.82 o                         
  -5   2   4         13.92          3.27         9.15 o                         
  -4   2   4         43.10         41.42         3.84 o                         
  -3   2   4          6.87          5.44         1.08 o                         
  -2   2   4          0.98          0.19         0.73 o                         
  -1   2   4         75.87        130.72         6.74 o                         
   0   2   4       1869.13       1784.23        27.16 o                         
   1   2   4       1059.04        990.88        13.77 o                         
   2   2   4          0.46          0.24         1.74 o                         
   3   2   4        100.27        111.18         3.86 o                         
   4   2   4        206.28        220.73         7.39 o                         
   5   2   4         32.92         35.22         4.01 o                         
   6   2   4         30.26         34.29         7.33 o                         
   7   2   4          3.22          0.00         8.09 o                         
  -7   3   4          5.43         30.59         7.98 o                         
  -6   3   4         54.23         49.62         9.94 o                         
  -5   3   4         38.73         34.58        11.68 o                         
  -4   3   4         11.07          9.97         2.30 o                         
  -3   3   4         73.23         69.31         8.20 o                         
  -2   3   4         10.21          7.56         1.29 o                         
  -1   3   4         18.99         13.35         2.58 o                         
   0   3   4       2643.68       2554.42        31.65 o                         
   1   3   4        274.92        241.70         6.87 o                         
   2   3   4         51.71         47.26         2.46 o                         
   3   3   4        730.04        791.04        14.52 o                         
   4   3   4         33.21         34.82         3.54 o                         
   5   3   4         34.39         28.12         4.28 o                         
   6   3   4         72.82         78.22         8.91 o                         
  -6   4   4          3.25         13.14         8.76 o                         
  -5   4   4         25.04         29.44         9.18 o                         
  -4   4   4         29.22         49.26        11.49 o                         
  -3   4   4         37.67         36.11         2.01 o                         
  -2   4   4         14.35         13.34         2.26 o                         
  -1   4   4        144.94        127.91         4.37 o                         
   0   4   4        214.78        198.79         5.01 o                         
   1   4   4         12.05         13.25         1.87 o                         
   2   4   4        214.07        183.55         4.82 o                         
   3   4   4         22.85         29.36         2.87 o                         
   4   4   4         12.15          8.80         3.15 o                         
   5   4   4        279.53        281.04         9.17 o                         
   6   4   4         34.81         51.41         7.99 o                         
  -6   5   4         11.00         17.68         9.46 o                         
  -5   5   4        127.62        127.03         8.12 o                         
  -4   5   4        432.88        408.86        11.79 o                         
  -3   5   4         31.79         32.96         3.14 o                         
  -2   5   4         34.76         28.15         1.93 o                         
  -1   5   4        106.86         95.45         3.30 o                         
   0   5   4        371.13        381.44         6.63 o                         
   1   5   4        385.39        365.90         6.68 o                         
   2   5   4         37.95         35.65         2.75 o                         
   3   5   4        344.07        323.17         6.78 o                         
   4   5   4         29.97         17.84         5.45 o                         
   5   5   4         67.38         65.51         5.36 o                         
   6   5   4        145.33        150.12        14.12 o                         
  -6   6   4        162.59        137.70         9.51 o                         
  -5   6   4        118.48        125.34        16.59 o                         
  -4   6   4         75.16         72.58         3.42 o                         
  -3   6   4        554.03        563.97         9.49 o                         
  -2   6   4        187.38        200.61         4.96 o                         
  -1   6   4        552.58        563.76         9.06 o                         
   0   6   4          2.68          8.49         1.79 o                         
   1   6   4        127.42        137.66         4.35 o                         
   2   6   4        469.94        422.06         8.00 o                         
   3   6   4        181.55        208.64         5.56 o                         
   4   6   4         15.67          8.97         3.43 o                         
   5   6   4         17.04         11.10         5.26 o                         
   6   6   4         17.66         31.05        10.31 o                         
  -6   7   4         10.36         24.20         6.72 o                         
  -5   7   4         10.91         21.92         6.86 o                         
  -4   7   4        118.20        106.58         3.74 o                         
  -3   7   4         63.36         44.24         3.91 o                         
  -2   7   4        783.96        761.94        11.98 o                         
  -1   7   4       3249.18       3076.31        39.15 o                         
   0   7   4          1.21          6.53         1.73 o                         
   1   7   4        218.94        293.09        10.63 o                         
   2   7   4       1104.08       1092.70        15.61 o                         
   3   7   4        537.42        546.57        10.34 o                         
   4   7   4         13.51         24.91         3.88 o                         
   5   7   4         46.23         28.26         6.72 o                         
   6   7   4          5.54         11.81         6.95 o                         
  -6   8   4         83.34         82.90        11.12 o                         
  -5   8   4        152.15        154.12        12.31 o                         
  -4   8   4        119.08        161.87        11.45 o                         
  -3   8   4        487.70        479.75         8.33 o                         
  -2   8   4       2393.99       2291.38        31.47 o                         
  -1   8   4        459.31        525.68        12.84 o                         
   0   8   4       1479.03       1519.43        21.74 o                         
   1   8   4       3231.49       3282.30        42.24 o                         
   2   8   4        169.74        260.98        17.69 o                         
   3   8   4        495.88        499.72        10.06 o                         
   4   8   4       1501.98       1462.85        23.94 o                         
   5   8   4         55.50         36.41         7.90 o                         
   6   8   4          8.27          2.85         6.52 o                         
  -6   9   4         31.26         42.28         8.76 o                         
  -5   9   4         71.13         75.66         6.16 o                         
  -4   9   4        148.70        148.13         5.11 o                         
  -3   9   4        137.93        167.89         7.70 o                         
  -2   9   4         79.77         79.45         4.17 o                         
  -1   9   4         46.95         75.98         4.70 o                         
   0   9   4         34.38         43.37         3.34 o                         
   1   9   4        355.82        369.45         7.56 o                         
   2   9   4        172.91        200.18         6.96 o                         
   3   9   4        617.06        617.48        12.45 o                         
   4   9   4         47.58         47.08         4.46 o                         
   5   9   4        118.70        109.33         9.37 o                         
   6   9   4         33.45         41.04        10.48 o                         
  -6  10   4         20.39         15.08         7.65 o                         
  -5  10   4        128.15        112.82         8.35 o                         
  -4  10   4        347.75        318.98         9.30 o                         
  -3  10   4        481.78        489.86        10.51 o                         
  -2  10   4         52.31         62.14         4.29 o                         
  -1  10   4          3.27          1.97         1.83 o                         
   0  10   4        226.35        273.81         6.59 o                         
   1  10   4          3.74          6.17         2.47 o                         
   2  10   4        353.14        336.01         8.63 o                         
   3  10   4         60.00         65.17         6.47 o                         
   4  10   4        310.30        300.82         9.12 o                         
   5  10   4         43.95         57.31        10.63 o                         
   6  10   4         25.53         34.83         9.80 o                         
  -6  11   4         37.50         51.99        19.10 o                         
  -5  11   4          4.16          5.92         5.18 o                         
  -4  11   4         19.57         26.26         3.98 o                         
  -3  11   4         94.42         80.71         4.77 o                         
  -2  11   4         18.16         22.38         3.75 o                         
  -1  11   4         96.69         95.57         4.59 o                         
   0  11   4        309.59        303.59         7.21 o                         
   1  11   4         10.54          9.72         2.85 o                         
   2  11   4         38.00         40.66         4.00 o                         
   3  11   4         43.11         36.96         4.84 o                         
   4  11   4        137.33        133.70         6.93 o                         
   5  11   4         48.39         77.53         9.41 o                         
   6  11   4          3.60          9.16         8.27 o                         
  -6  12   4         35.18         48.22        22.69 o                         
  -5  12   4          1.31          0.00         8.54 o                         
  -4  12   4         14.27          6.49         3.66 o                         
  -3  12   4         20.09         22.01         3.77 o                         
  -2  12   4          1.16          7.44         3.46 o                         
  -1  12   4          5.52          3.81         2.57 o                         
   0  12   4         38.75         36.07         3.54 o                         
   1  12   4         24.63         23.61         3.63 o                         
   2  12   4         11.48         11.39         3.62 o                         
   3  12   4          3.01          0.00         4.18 o                         
   4  12   4          2.93          2.69         4.09 o                         
   5  12   4         19.31         37.92         7.84 o                         
   6  12   4          6.02          0.00         8.91 o                         
  -5  13   4          1.81         12.37         6.54 o                         
  -4  13   4          1.86          0.00         5.28 o                         
  -3  13   4         27.97         19.48         4.32 o                         
  -2  13   4          0.04          0.09         3.90 o                         
  -1  13   4          6.50         11.26         3.69 o                         
   0  13   4        267.36        272.81         8.89 o                         
   1  13   4          8.43          6.48         3.28 o                         
   2  13   4          0.57          0.00         3.42 o                         
   3  13   4         35.79         16.59         5.10 o                         
   4  13   4          6.96          8.36         5.79 o                         
   5  13   4         26.61         31.16        12.40 o                         
  -5  14   4          1.13          0.00         9.59 o                         
  -4  14   4          6.35          0.26         7.45 o                         
  -3  14   4          2.42          0.00         3.70 o                         
  -2  14   4         12.11         15.68         5.06 o                         
  -1  14   4         18.09         17.21         4.45 o                         
   0  14   4         12.41         16.49         4.00 o                         
   1  14   4         23.84         15.69         5.31 o                         
   2  14   4         50.36         37.38         6.55 o                         
   3  14   4          1.44          0.00         4.25 o                         
   4  14   4         38.48         33.54         7.17 o                         
   5  14   4         16.80          8.68        12.29 o                         
  -5  15   4          4.82          7.43        10.93 o                         
  -4  15   4         93.50         99.30         9.45 o                         
  -3  15   4         66.68         52.28         6.28 o                         
  -2  15   4         80.60         94.10         7.87 o                         
  -1  15   4        333.75        365.99        12.42 o                         
   0  15   4        368.26        355.23        12.73 o                         
   1  15   4        202.22        163.47        18.91 o                         
   2  15   4         49.12         67.96         8.81 o                         
   3  15   4         38.81         13.08         6.29 o                         
   4  15   4          9.79          4.27         6.25 o                         
   5  15   4          5.90          6.51        11.14 o                         
  -5  16   4          5.67         16.50         8.00 o                         
  -4  16   4          0.12          9.73         6.85 o                         
  -3  16   4          9.32          2.34         5.69 o                         
  -2  16   4          6.93          1.15         5.80 o                         
  -1  16   4        235.65        323.20        15.32 o                         
   0  16   4        107.13        163.77         9.68 o                         
   1  16   4        104.70        164.67        18.99 o                         
   2  16   4         96.16        110.99         9.41 o                         
   3  16   4         54.71         39.71         7.17 o                         
   4  16   4          1.68          3.84         6.99 o                         
   5  16   4          2.24         14.80        10.02 o                         
  -4  17   4         13.91          9.11         6.93 o                         
  -3  17   4         11.12          6.17         7.09 o                         
  -2  17   4         29.71         10.29         6.90 o                         
  -1  17   4        151.71        166.41        15.71 o                         
   0  17   4        591.12        671.97        28.78 o                         
   1  17   4         11.36          5.42         7.12 o                         
   2  17   4          8.90          0.36         6.35 o                         
   3  17   4         11.61          8.19         6.81 o                         
   4  17   4          1.23          1.22         7.45 o                         
  -4  18   4          0.53          1.86         8.45 o                         
  -3  18   4          2.52          0.00         9.10 o                         
  -2  18   4         69.90         49.80         9.08 o                         
  -1  18   4          1.67          6.91         7.94 o                         
   0  18   4         20.10         33.50         5.06 o                         
   1  18   4          8.45          0.00         6.36 o                         
   2  18   4         34.33         29.90         6.95 o                         
   3  18   4         30.11         30.45         7.00 o                         
   4  18   4          4.86          6.28         8.53 o                         
  -4  19   4          0.55          8.27         8.95 o                         
  -3  19   4          0.37          0.00         7.56 o                         
  -2  19   4          1.22          0.00         7.50 o                         
  -1  19   4         16.94         10.72         7.99 o                         
   0  19   4          1.09          0.00         6.38 o                         
   1  19   4          1.16          0.00         4.78 o                         
   2  19   4          1.66          0.00         6.23 o                         
   3  19   4          3.70         11.52         6.74 o                         
   4  19   4          0.56          5.26         7.11 o                         
  -3  20   4          0.22          0.00         7.82 o                         
  -2  20   4          2.69          0.00         7.60 o                         
  -1  20   4         12.70          0.00        10.00 o                         
   0  20   4          8.05          0.00         8.04 o                         
   1  20   4          2.21          7.91         5.45 o                         
   2  20   4          0.21          8.44         5.97 o                         
   3  20   4          1.79         15.22         6.98 o                         
  -3  21   4          7.72         12.64         9.19 o                         
  -2  21   4          0.01          8.63         8.44 o                         
  -1  21   4          0.13          0.00        11.52 o                         
   0  21   4          0.65          0.00         7.25 o                         
   1  21   4          0.02          0.00         7.20 o                         
   2  21   4          0.05          5.17         6.15 o                         
   3  21   4          0.88          9.98         7.44 o                         
  -2  22   4          1.78          7.21         9.05 o                         
  -1  22   4          1.51          0.00         8.53 o                         
   0  22   4          2.61          0.00         9.05 o                         
   1  22   4          0.85          3.81         8.35 o                         
   2  22   4          0.44         11.13         8.74 o                         
  -1  23   4          1.51          3.78         9.36 o                         
   0  23   4          7.74          8.93        10.79 o                         
   1  23   4          2.42         15.41         9.43 o                         
  -6   1   5          5.52         10.01         7.64 o                         
  -5   1   5        127.85        147.22        14.93 o                         
  -4   1   5        171.53        155.08         5.44 o                         
  -3   1   5       1249.77       1212.41        17.41 o                         
  -2   1   5       1028.65        956.91        13.51 o                         
  -1   1   5       7490.15       7092.81        89.27 o                         
   0   1   5       5578.61       5203.61        65.40 o                         
   1   1   5       2425.80       2497.09        51.66 o                         
   2   1   5       1040.61       1030.80        16.12 o                         
   3   1   5        129.05        128.33        10.39 o                         
   4   1   5        209.60        225.95         6.96 o                         
   5   1   5         25.44         14.29         3.21 o                         
   6   1   5          0.54          0.00         6.84 o                         
  -6   2   5         32.84         25.58         8.21 o                         
  -5   2   5          0.34          0.00         5.43 o                         
  -4   2   5         11.34         10.51         2.19 o                         
  -3   2   5         17.61         10.31         2.93 o                         
  -2   2   5        164.39        170.71         4.07 o                         
  -1   2   5        273.55        267.87         5.85 o                         
   0   2   5        668.39        672.55        10.93 o                         
   1   2   5        250.72        281.11         6.55 o                         
   2   2   5        136.99        127.32         4.29 o                         
   3   2   5        262.69        268.80         6.52 o                         
   4   2   5          8.56          6.25         3.65 o                         
   5   2   5          5.05          0.00         3.60 o                         
   6   2   5          5.92          0.00         6.15 o                         
  -6   3   5          0.64          4.78         5.97 o                         
  -5   3   5         14.27         21.55         7.88 o                         
  -4   3   5         58.64         89.06         9.44 o                         
  -3   3   5         15.14         14.87         2.59 o                         
  -2   3   5         49.02         48.90         2.57 o                         
  -1   3   5         96.28         97.25         3.12 o                         
   0   3   5       1353.12       1194.61        15.94 o                         
   1   3   5         78.21         84.29         3.13 o                         
   2   3   5         44.10         41.39         2.27 o                         
   3   3   5         22.39         20.18         2.96 o                         
   4   3   5        142.79        155.70         8.60 o                         
   5   3   5          1.93          0.00         3.88 o                         
   6   3   5          0.07          0.00         6.36 o                         
  -6   4   5         39.03         43.56         8.97 o                         
  -5   4   5          1.70          1.40         2.99 o                         
  -4   4   5        137.29        135.62         5.48 o                         
  -3   4   5          4.98          7.44         2.36 o                         
  -2   4   5          6.22          2.72         1.60 o                         
  -1   4   5        100.27        102.35         3.19 o                         
   0   4   5         55.67         51.08         2.48 o                         
   1   4   5         18.21         14.70         1.97 o                         
   2   4   5         91.88         86.91         3.58 o                         
   3   4   5         74.29         76.39         4.66 o                         
   4   4   5         22.61          9.22         3.83 o                         
   5   4   5          2.30          0.00         4.12 o                         
   6   4   5         57.52         59.24         9.22 o                         
  -6   5   5         71.71         94.98        11.52 o                         
  -5   5   5          8.32          9.57         4.11 o                         
  -4   5   5        327.14        325.24         9.90 o                         
  -3   5   5         28.78         21.08         2.00 o                         
  -2   5   5          8.97         11.11         1.97 o                         
  -1   5   5         54.22         58.16         2.63 o                         
   0   5   5         19.78         19.40         2.09 o                         
   1   5   5          5.02          2.22         1.86 o                         
   2   5   5          8.90          2.87         2.25 o                         
   3   5   5         28.21         30.26         3.85 o                         
   4   5   5         22.89          8.79         5.13 o                         
   5   5   5          2.23          3.48         4.41 o                         
   6   5   5         75.36         84.91        13.27 o                         
  -6   6   5         39.68         42.73         5.94 o                         
  -5   6   5        327.03        317.59        12.16 o                         
  -4   6   5        242.95        217.79         5.78 o                         
  -3   6   5        209.18        216.97         7.88 o                         
  -2   6   5        132.01        134.85         6.68 o                         
  -1   6   5        256.29        270.14         6.54 o                         
   0   6   5        164.66        152.89         3.96 o                         
   1   6   5        127.30        132.74         4.31 o                         
   2   6   5        443.93        432.74         8.40 o                         
   3   6   5        235.24        247.32         7.39 o                         
   4   6   5         83.43         83.50         5.48 o                         
   5   6   5         74.07         70.99         7.07 o                         
   6   6   5         66.13         76.73        12.22 o                         
  -6   7   5         11.02         22.47         6.54 o                         
  -5   7   5         42.72         46.01         7.84 o                         
  -4   7   5        200.13        182.49         5.01 o                         
  -3   7   5         57.46         75.95        15.14 o                         
  -2   7   5          0.87          0.00         2.04 o                         
  -1   7   5         70.74         82.06         3.47 o                         
   0   7   5         32.54         38.64         3.60 o                         
   1   7   5        316.81        300.14         6.79 o                         
   2   7   5          9.77         10.80         2.53 o                         
   3   7   5        819.65        795.17        14.93 o                         
   4   7   5         15.85         23.44         4.45 o                         
   5   7   5         10.73          2.91         6.13 o                         
   6   7   5          1.10          4.23         7.42 o                         
  -6   8   5          0.64          9.57         6.54 o                         
  -5   8   5         12.73         14.51         5.30 o                         
  -4   8   5         11.76          7.10         2.25 o                         
  -3   8   5         13.28         13.78         2.67 o                         
  -2   8   5        133.61        141.72         4.31 o                         
  -1   8   5        557.74        563.45         9.93 o                         
   0   8   5         25.63         32.46         2.84 o                         
   1   8   5        462.52        496.55         9.05 o                         
   2   8   5        123.67        141.89         5.10 o                         
   3   8   5         14.42         20.15         3.39 o                         
   4   8   5         99.31        112.66         6.67 o                         
   5   8   5         12.15          4.85         6.28 o                         
   6   8   5          2.91         11.48         8.55 o                         
  -6   9   5         14.34         34.05         8.38 o                         
  -5   9   5          3.12          7.27         6.18 o                         
  -4   9   5         26.77         20.57         3.75 o                         
  -3   9   5         47.88         48.55         3.64 o                         
  -2   9   5         31.72         39.42         3.47 o                         
  -1   9   5        570.66        543.35         9.56 o                         
   0   9   5        701.97        747.36        12.50 o                         
   1   9   5         87.17         92.49         4.15 o                         
   2   9   5        197.82        164.25         5.69 o                         
   3   9   5         21.12         28.79         3.97 o                         
   4   9   5         81.98         85.62         6.03 o                         
   5   9   5         32.98         36.66         7.57 o                         
   6   9   5          0.98          0.00         7.55 o                         
  -6  10   5         79.87         56.48        11.18 o                         
  -5  10   5          5.71          6.88         5.36 o                         
  -4  10   5         89.89         85.50         5.53 o                         
  -3  10   5        824.23        783.51        14.61 o                         
  -2  10   5         54.99         51.49         4.38 o                         
  -1  10   5         87.75         75.14         4.35 o                         
   0  10   5        583.39        581.16        10.71 o                         
   1  10   5         20.26         20.72         3.03 o                         
   2  10   5         19.90         18.44         3.60 o                         
   3  10   5        359.69        384.09        10.27 o                         
   4  10   5         13.11         15.28         3.96 o                         
   5  10   5         29.88         37.16         7.87 o                         
   6  10   5         13.30         12.44         9.37 o                         
  -6  11   5          4.08          0.00        18.43 o                         
  -5  11   5         80.67         91.92         7.53 o                         
  -4  11   5         30.97         21.57         3.89 o                         
  -3  11   5         19.86         24.72         3.64 o                         
  -2  11   5          0.76          0.00         3.20 o                         
  -1  11   5         29.86         28.00         3.35 o                         
   0  11   5         17.93         23.08         3.29 o                         
   1  11   5          7.18          8.66         3.22 o                         
   2  11   5          0.52          1.46         3.59 o                         
   3  11   5         36.09         33.37         4.94 o                         
   4  11   5         28.64         34.56         4.97 o                         
   5  11   5         79.87         89.39         9.50 o                         
   6  11   5          1.15          1.22        12.86 o                         
  -5  12   5          0.91          4.54         5.91 o                         
  -4  12   5         27.13         18.92         6.34 o                         
  -3  12   5         37.83         36.12         4.73 o                         
  -2  12   5         68.12         67.73         5.17 o                         
  -1  12   5         41.59         43.72         4.02 o                         
   0  12   5         76.21         74.69         5.30 o                         
   1  12   5        159.45        160.62         7.54 o                         
   2  12   5         33.72         32.66         4.99 o                         
   3  12   5         31.64         27.93         5.17 o                         
   4  12   5         17.66         13.63         5.95 o                         
   5  12   5         12.24         28.76         7.57 o                         
  -5  13   5          3.53          7.20         9.28 o                         
  -4  13   5         11.81          5.73         5.95 o                         
  -3  13   5          4.13          0.00         3.81 o                         
  -2  13   5          0.52          0.00         3.50 o                         
  -1  13   5         14.82         16.69         3.85 o                         
   0  13   5         25.85         29.45         3.97 o                         
   1  13   5          3.22         11.72         4.36 o                         
   2  13   5          7.59          6.59         4.56 o                         
   3  13   5         30.21         14.14         5.03 o                         
   4  13   5          2.83          0.00         5.76 o                         
   5  13   5          4.41          6.49        11.08 o                         
  -5  14   5          2.72          1.03         6.96 o                         
  -4  14   5          3.48          0.00         6.09 o                         
  -3  14   5          1.36          0.00         3.98 o                         
  -2  14   5         77.43         72.52         6.02 o                         
  -1  14   5         32.07         21.69         3.80 o                         
   0  14   5          5.84          0.00         3.48 o                         
   1  14   5        111.01         95.18         7.97 o                         
   2  14   5         21.23         13.70         6.04 o                         
   3  14   5          3.74          0.00         4.90 o                         
   4  14   5         16.00         16.14         9.72 o                         
   5  14   5          6.57          1.12         8.24 o                         
  -5  15   5          5.09         11.70         7.86 o                         
  -4  15   5          3.20         10.31         9.42 o                         
  -3  15   5        108.50         98.12         8.73 o                         
  -2  15   5        155.10        175.56         8.78 o                         
  -1  15   5          0.97         40.86         6.02 o                         
   0  15   5         15.53          0.56        11.71 o                         
   1  15   5          0.34          6.36         6.98 o                         
   2  15   5        145.29        125.83         9.17 o                         
   3  15   5         45.97         23.72         7.01 o                         
   4  15   5          0.63          0.76         7.92 o                         
   5  15   5          6.83         23.44        10.11 o                         
  -5  16   5          3.50          0.54         8.21 o                         
  -4  16   5          0.01          1.42         6.80 o                         
  -3  16   5         19.58          6.01         6.44 o                         
  -2  16   5          9.29          6.36         4.80 o                         
  -1  16   5        486.58        571.74        21.20 o                         
   0  16   5        126.83        120.41        12.15 o                         
   1  16   5        250.45        293.31        12.55 o                         
   2  16   5          1.58         46.34         8.64 o                         
   3  16   5          1.31          0.00         5.96 o                         
   4  16   5          0.00          0.00         8.62 o                         
  -4  17   5         11.77         16.82         8.89 o                         
  -3  17   5         19.59         11.88         6.85 o                         
  -2  17   5          1.87          0.00         7.74 o                         
  -1  17   5        162.07        191.25        15.98 o                         
   0  17   5         17.08         60.79        13.29 o                         
   1  17   5         95.82         89.34         7.72 o                         
   2  17   5          5.70          0.00        11.92 o                         
   3  17   5         41.11         18.79        10.49 o                         
   4  17   5          3.13          7.70         8.02 o                         
  -4  18   5          2.82          2.20         8.63 o                         
  -3  18   5          2.82          4.31         7.88 o                         
  -2  18   5         36.27         44.84         9.38 o                         
  -1  18   5         40.10         38.22         7.31 o                         
   0  18   5         26.58         16.88         4.46 o                         
   1  18   5         33.85         20.46         5.90 o                         
   2  18   5         15.52          8.66         7.29 o                         
   3  18   5         40.29         51.10         8.88 o                         
   4  18   5          7.92         19.47         8.51 o                         
  -3  19   5          1.03          0.00        10.63 o                         
  -2  19   5          0.73          0.00         8.08 o                         
  -1  19   5         58.87         57.63         9.92 o                         
   0  19   5          2.00          0.00         6.16 o                         
   1  19   5          8.40          0.00         7.82 o                         
   2  19   5         10.89          8.71         6.50 o                         
   3  19   5          9.27         21.65         7.28 o                         
  -3  20   5          0.11          0.00         8.50 o                         
  -2  20   5          1.63          0.00         7.53 o                         
  -1  20   5          9.14         11.72         9.21 o                         
   0  20   5          4.28          0.00         7.14 o                         
   1  20   5          0.79          0.00         7.19 o                         
   2  20   5          0.12          0.00         5.88 o                         
   3  20   5          0.31          9.87         6.95 o                         
  -2  21   5          0.23          0.00         8.12 o                         
  -1  21   5          0.13          0.00         8.68 o                         
   0  21   5          0.04          0.00         8.57 o                         
   1  21   5          1.03          2.25         8.06 o                         
   2  21   5          0.53          2.77         7.88 o                         
  -2  22   5          2.17          0.00         9.77 o                         
  -1  22   5          0.44          0.00         8.92 o                         
   0  22   5          2.62          0.00         8.73 o                         
   1  22   5          1.71          0.00         7.85 o                         
   2  22   5          3.56         12.52         8.66 o                         
   0  23   5          3.08         12.11        10.40 o                         
  -6   0   6          1.24          8.65        10.23 o                         
  -5   0   6          8.40          1.63        14.01 o                         
  -4   0   6         22.57         37.20         7.81 o                         
  -3   0   6        495.12        531.54        16.04 o                         
  -2   0   6       2012.69       2044.89        80.37 o                         
  -1   0   6       4843.46       4502.09        79.89 o                         
   0   0   6        539.75        492.74        11.20 o                         
   1   0   6       1366.99       1914.77        93.78 o                         
   2   0   6       7807.63       8037.95       146.75 o                         
   3   0   6        817.37        919.20        26.45 o                         
   4   0   6          4.93          0.00         5.06 o                         
   5   0   6         45.54         40.55         7.23 o                         
   6   0   6        211.43        197.30        31.83 o                         
  -6   1   6          3.24         11.70         7.60 o                         
  -5   1   6         28.53         10.73         6.77 o                         
  -4   1   6         12.72         10.75         2.59 o                         
  -3   1   6        354.32        354.24         7.17 o                         
  -2   1   6       4413.32       4395.19        58.24 o                         
  -1   1   6       1051.13       1149.71        31.64 o                         
   0   1   6          8.81         14.27         2.34 o                         
   1   1   6       4497.92       4341.79        54.61 o                         
   2   1   6       3965.02       4050.38        54.22 o                         
   3   1   6         26.14         25.59         5.76 o                         
   4   1   6         62.31         68.54         5.54 o                         
   5   1   6         69.41         60.46         5.69 o                         
   6   1   6          2.14          0.00         7.34 o                         
  -6   2   6         17.64         21.20         8.15 o                         
  -5   2   6         61.17         56.25         9.38 o                         
  -4   2   6        478.25        477.89        12.73 o                         
  -3   2   6         22.96         20.41         2.31 o                         
  -2   2   6        117.95        117.70         4.13 o                         
  -1   2   6        482.03        490.60         8.59 o                         
   0   2   6       1178.08       1064.24        14.37 o                         
   1   2   6         65.32         53.40         4.38 o                         
   2   2   6        100.83        112.59         4.13 o                         
   3   2   6         78.14         89.46         5.00 o                         
   4   2   6        171.24        181.02         8.51 o                         
   5   2   6          7.07          1.45         4.33 o                         
   6   2   6          6.07          0.00         6.98 o                         
  -6   3   6          0.79          0.99         7.16 o                         
  -5   3   6         79.03         75.56         8.22 o                         
  -4   3   6          2.48          6.70         2.69 o                         
  -3   3   6        132.38        110.21         3.71 o                         
  -2   3   6        864.76        917.13        24.12 o                         
  -1   3   6         19.01         20.16         2.05 o                         
   0   3   6         36.54         36.53         2.37 o                         
   1   3   6        147.21        146.00         4.27 o                         
   2   3   6         76.89         54.89         4.79 o                         
   3   3   6         18.85          9.32         3.12 o                         
   4   3   6          0.17          0.00         3.79 o                         
   5   3   6         41.68         40.43         5.80 o                         
   6   3   6          0.07          0.00         7.12 o                         
  -6   4   6          0.74         10.99         6.71 o                         
  -5   4   6         38.01         39.24         7.93 o                         
  -4   4   6         95.04        101.99         5.29 o                         
  -3   4   6         31.99         34.85         3.27 o                         
  -2   4   6         56.81         53.43         2.84 o                         
  -1   4   6         72.82         73.89         2.96 o                         
   0   4   6        481.44        456.93         7.74 o                         
   1   4   6         51.16         49.25         2.98 o                         
   2   4   6        104.90        107.57         4.00 o                         
   3   4   6          5.24          0.00         3.05 o                         
   4   4   6         37.20         30.53         4.62 o                         
   5   4   6          2.74          0.00         5.39 o                         
   6   4   6         92.00        114.99        11.61 o                         
  -6   5   6         41.42         50.16        12.20 o                         
  -5   5   6         20.95         18.59         4.83 o                         
  -4   5   6         14.10         14.12         1.81 o                         
  -3   5   6        212.09        202.60         5.88 o                         
  -2   5   6        879.49        789.73        12.18 o                         
  -1   5   6         24.08         24.78         2.32 o                         
   0   5   6         18.75         15.96         2.15 o                         
   1   5   6         52.00         52.22         3.06 o                         
   2   5   6         59.67         47.07         7.27 o                         
   3   5   6        145.87        132.92         6.37 o                         
   4   5   6         23.01         20.53         4.61 o                         
   5   5   6         41.54         33.72         8.21 o                         
   6   5   6         68.10         88.98        10.97 o                         
  -6   6   6         16.95         36.18        11.30 o                         
  -5   6   6        204.01        222.56        11.54 o                         
  -4   6   6       1042.36        997.21        16.07 o                         
  -3   6   6         30.04         31.54         2.69 o                         
  -2   6   6        198.91        192.01         5.32 o                         
  -1   6   6        149.93        164.42         4.44 o                         
   0   6   6          0.06          2.51         1.94 o                         
   1   6   6         56.72         57.28         3.36 o                         
   2   6   6        319.78        318.77         7.17 o                         
   3   6   6         36.52         51.83         4.04 o                         
   4   6   6        213.41        252.41        12.96 o                         
   5   6   6         23.37         11.31         6.57 o                         
   6   6   6        114.19        125.98        14.77 o                         
  -6   7   6         85.06        121.71        14.18 o                         
  -5   7   6        266.36        292.12        13.34 o                         
  -4   7   6        134.84         93.31        12.07 o                         
  -3   7   6        127.81        130.29         4.61 o                         
  -2   7   6        141.33        118.60         4.75 o                         
  -1   7   6        380.55        407.73         7.76 o                         
   0   7   6        264.86        268.07         5.74 o                         
   1   7   6        340.98        374.04         7.93 o                         
   2   7   6         12.72         11.33         3.04 o                         
   3   7   6        121.42        115.78         5.77 o                         
   4   7   6       1285.27       1321.56        23.88 o                         
   5   7   6         37.76         18.99         7.00 o                         
   6   7   6          6.60          7.23         9.11 o                         
  -6   8   6         19.36         34.98         7.69 o                         
  -5   8   6          1.44          1.66         5.82 o                         
  -4   8   6         59.18         49.06         3.68 o                         
  -3   8   6         65.40         62.62         4.23 o                         
  -2   8   6         51.15         50.76         3.63 o                         
  -1   8   6        606.31        644.07        10.82 o                         
   0   8   6         14.41         11.88         2.55 o                         
   1   8   6        254.68        254.36         6.60 o                         
   2   8   6         53.14         58.16         4.36 o                         
   3   8   6        333.95        327.52         9.01 o                         
   4   8   6         39.98         57.33         5.48 o                         
   5   8   6         19.08         15.99         7.14 o                         
   6   8   6        115.13        157.75        14.97 o                         
  -6   9   6         71.78         85.66        11.79 o                         
  -5   9   6         16.02          8.55         6.16 o                         
  -4   9   6        115.94         99.91         9.82 o                         
  -3   9   6          8.76          6.52         2.97 o                         
  -2   9   6         42.69         33.55         4.20 o                         
  -1   9   6        114.81         82.10        13.62 o                         
   0   9   6        465.79        451.93         9.19 o                         
   1   9   6       1515.65       1510.43        22.57 o                         
   2   9   6        108.77        103.30         5.01 o                         
   3   9   6         92.17        103.13         5.64 o                         
   4   9   6        633.43        620.68        13.98 o                         
   5   9   6         43.40         33.70         9.03 o                         
   6   9   6          4.81         20.58         8.65 o                         
  -6  10   6         22.33         23.33        10.14 o                         
  -5  10   6          0.26          0.00         4.08 o                         
  -4  10   6        108.41         99.91         5.81 o                         
  -3  10   6        228.73        245.40         8.54 o                         
  -2  10   6        233.51        226.74         8.24 o                         
  -1  10   6        115.79        101.27         4.84 o                         
   0  10   6        190.90        219.15         7.23 o                         
   1  10   6        282.94        268.26         8.58 o                         
   2  10   6         38.74         38.67         4.63 o                         
   3  10   6        202.72        215.28         9.74 o                         
   4  10   6         50.98         47.93         4.83 o                         
   5  10   6          0.05          1.85         6.71 o                         
   6  10   6         11.19          3.66         8.51 o                         
  -5  11   6          8.74         15.48         7.49 o                         
  -4  11   6          5.47          0.00         4.08 o                         
  -3  11   6        237.37        235.61         8.59 o                         
  -2  11   6          8.44         13.34         4.14 o                         
  -1  11   6          0.16          1.12         2.79 o                         
   0  11   6         49.05         46.13         4.83 o                         
   1  11   6          0.80          7.29         4.07 o                         
   2  11   6         98.36        107.89         6.79 o                         
   3  11   6         19.40          6.34         4.76 o                         
   4  11   6          0.37          0.00         5.05 o                         
   5  11   6         22.26         27.98         7.99 o                         
  -5  12   6          3.23          4.26         6.70 o                         
  -4  12   6          2.93          0.00         5.24 o                         
  -3  12   6          6.67          4.73         4.02 o                         
  -2  12   6          5.20          4.87         4.09 o                         
  -1  12   6          2.89          1.60         2.93 o                         
   0  12   6          3.87          1.51         3.52 o                         
   1  12   6          9.75         14.14         4.41 o                         
   2  12   6          0.50          0.00         4.04 o                         
   3  12   6         38.09         33.52         5.90 o                         
   4  12   6         41.37         45.01         8.21 o                         
   5  12   6         45.71         40.05        10.66 o                         
  -5  13   6          5.28          4.76         6.66 o                         
  -4  13   6          1.11          0.00         5.79 o                         
  -3  13   6          6.81          1.82         4.05 o                         
  -2  13   6         30.05         28.16         5.38 o                         
  -1  13   6          1.75          1.50         2.97 o                         
   0  13   6          0.14          0.00         3.78 o                         
   1  13   6         26.07         34.36         5.70 o                         
   2  13   6          6.72          0.00         4.87 o                         
   3  13   6          1.68          0.00         4.45 o                         
   4  13   6          5.87          5.22         6.39 o                         
   5  13   6         27.78         21.01        13.23 o                         
  -5  14   6          2.75          4.62         7.20 o                         
  -4  14   6          9.33          6.53         7.76 o                         
  -3  14   6         34.94         25.95         5.82 o                         
  -2  14   6          4.46          0.00         4.35 o                         
  -1  14   6         25.58         20.34         5.96 o                         
   0  14   6         10.49          0.00         8.87 o                         
   1  14   6          5.15          0.00         8.55 o                         
   2  14   6         20.56          1.56         5.66 o                         
   3  14   6         14.37          8.69         6.37 o                         
   4  14   6          1.46          0.00         6.69 o                         
   5  14   6         34.39         15.46        16.36 o                         
  -5  15   6          2.73          5.50         7.78 o                         
  -4  15   6         24.84         31.08         9.88 o                         
  -3  15   6          6.26          4.85         6.19 o                         
  -2  15   6         74.57         90.55         8.27 o                         
  -1  15   6          9.28         38.95         5.69 o                         
   0  15   6          6.70          0.00         4.85 o                         
   1  15   6         13.75         33.41         8.49 o                         
   2  15   6          6.42         18.00         6.60 o                         
   3  15   6         50.46         38.72         7.59 o                         
   4  15   6         20.83         20.54        10.17 o                         
   5  15   6          8.54         24.95        10.87 o                         
  -4  16   6          3.29         12.03         8.52 o                         
  -3  16   6         60.42         50.69         9.78 o                         
  -2  16   6         46.09         42.73         9.51 o                         
  -1  16   6        298.55        399.95        19.60 o                         
   0  16   6          0.17         16.54         7.55 o                         
   1  16   6         25.24         29.35         8.32 o                         
   2  16   6        528.36        603.60        20.47 o                         
   3  16   6         18.01          2.52        10.80 o                         
   4  16   6          0.80          4.80         7.85 o                         
  -4  17   6          3.43          8.70         8.72 o                         
  -3  17   6          7.34          3.01         7.30 o                         
  -2  17   6        100.75        132.42        11.26 o                         
  -1  17   6        464.15        543.56        25.31 o                         
   0  17   6        363.70        443.23        26.11 o                         
   1  17   6         32.55         46.20        12.57 o                         
   2  17   6         38.82         31.96         7.28 o                         
   3  17   6          3.10         13.03         7.24 o                         
   4  17   6          8.03         19.92         8.74 o                         
  -4  18   6         10.03         15.62         9.42 o                         
  -3  18   6          0.91          0.00        12.26 o                         
  -2  18   6          1.76          0.00         7.61 o                         
  -1  18   6          0.26         13.39        12.09 o                         
   0  18   6         25.14         31.03         7.32 o                         
   1  18   6          3.62          1.70         9.20 o                         
   2  18   6          8.34         13.26         6.24 o                         
   3  18   6          0.14          7.68         7.41 o                         
   4  18   6          0.71          9.15         8.67 o                         
  -3  19   6          1.01          0.00         9.46 o                         
  -2  19   6         25.36         10.74         8.58 o                         
  -1  19   6         17.92          2.13         9.63 o                         
   0  19   6          9.01          0.77         6.71 o                         
   1  19   6          1.70          0.00         7.80 o                         
   2  19   6          2.59          0.72         5.83 o                         
   3  19   6          2.02          9.45         7.05 o                         
  -3  20   6         10.32          5.25         9.65 o                         
  -2  20   6          4.37          0.00         8.27 o                         
  -1  20   6          4.07          2.31        12.66 o                         
   0  20   6          1.14          0.00         6.70 o                         
   1  20   6          0.90          0.00         7.20 o                         
   2  20   6          0.61          4.24         7.86 o                         
   3  20   6          5.16         20.88         7.60 o                         
  -2  21   6          2.57          0.00        10.41 o                         
  -1  21   6          2.24          0.45         8.86 o                         
   0  21   6          0.13          0.00         8.47 o                         
   1  21   6          0.15          0.00         7.24 o                         
   2  21   6          1.93          0.00         7.79 o                         
  -1  22   6          0.82          0.00         8.84 o                         
   0  22   6          0.03          0.00         9.42 o                         
   1  22   6          0.06          6.35         9.45 o                         
  -6   1   7          1.82          5.40         7.95 o                         
  -5   1   7         14.00         11.01         6.86 o                         
  -4   1   7          2.03          0.46         1.54 o                         
  -3   1   7          5.37          2.95         1.80 o                         
  -2   1   7       1725.06       1837.29        26.11 o                         
  -1   1   7         92.48         94.97         6.38 o                         
   0   1   7        740.34        617.29         9.55 o                         
   1   1   7        360.71        405.77         7.82 o                         
   2   1   7        326.51        335.24        12.79 o                         
   3   1   7         79.61         78.82         5.86 o                         
   4   1   7          7.93          0.00         4.38 o                         
   5   1   7          3.19          6.59         5.66 o                         
   6   1   7          0.03          0.00         7.43 o                         
  -6   2   7         28.81         28.80         9.17 o                         
  -5   2   7         20.17         19.26         7.64 o                         
  -4   2   7        159.98        157.31         6.15 o                         
  -3   2   7        196.08        185.09         5.34 o                         
  -2   2   7        293.20        275.32         5.93 o                         
  -1   2   7       1734.06       1620.32        23.41 o                         
   0   2   7        170.31        174.17         4.68 o                         
   1   2   7        616.08        615.31        13.59 o                         
   2   2   7        168.85        206.44         6.11 o                         
   3   2   7         31.76         42.98         4.97 o                         
   4   2   7         83.05        102.43         6.85 o                         
   5   2   7        155.16        174.40        10.26 o                         
   6   2   7          4.83          0.00         7.28 o                         
  -6   3   7          6.92          0.00         7.50 o                         
  -5   3   7         62.11         89.03         9.16 o                         
  -4   3   7         29.36         25.57         2.06 o                         
  -3   3   7         14.26          8.12         2.09 o                         
  -2   3   7        529.89        582.80        12.21 o                         
  -1   3   7        237.49        243.22         5.62 o                         
   0   3   7        396.27        362.05         6.89 o                         
   1   3   7        123.38        115.30         4.12 o                         
   2   3   7        320.91        304.39         6.81 o                         
   3   3   7        182.60        193.04         7.33 o                         
   4   3   7          1.56          0.00         3.02 o                         
   5   3   7         31.53         41.47         6.67 o                         
   6   3   7          6.74          2.72         7.82 o                         
  -6   4   7          0.11          7.52        10.16 o                         
  -5   4   7         46.90         56.49         8.77 o                         
  -4   4   7          4.88          4.75         1.73 o                         
  -3   4   7        124.14        121.06         4.29 o                         
  -2   4   7          7.23          8.59         2.01 o                         
  -1   4   7         23.42         23.96         2.52 o                         
   0   4   7        184.46        190.41         5.04 o                         
   1   4   7         30.53         20.89         2.50 o                         
   2   4   7        107.84         84.95         3.77 o                         
   3   4   7         15.96         13.94         3.47 o                         
   4   4   7         71.41         55.32         5.24 o                         
   5   4   7         64.33         84.99        10.54 o                         
   6   4   7          1.05         13.46         8.60 o                         
  -6   5   7        108.37        114.52        15.96 o                         
  -5   5   7          4.90          1.09         4.84 o                         
  -4   5   7        128.58        112.45         4.06 o                         
  -3   5   7        141.69        134.24         5.18 o                         
  -2   5   7         45.19         44.43         3.01 o                         
  -1   5   7          4.76          0.00         2.05 o                         
   0   5   7         11.60         11.81         2.29 o                         
   1   5   7          0.35          0.00         2.18 o                         
   2   5   7          3.05          5.10         2.54 o                         
   3   5   7         15.81         10.37         3.73 o                         
   4   5   7         21.40          6.82         5.74 o                         
   5   5   7         31.10         26.16         7.26 o                         
   6   5   7        116.51        149.70        13.62 o                         
  -6   6   7         10.62         21.10        10.47 o                         
  -5   6   7         21.52         22.19         6.23 o                         
  -4   6   7        474.63        454.02         8.98 o                         
  -3   6   7        200.46        191.25         5.83 o                         
  -2   6   7          9.86          2.77         2.74 o                         
  -1   6   7         65.16         69.26         3.34 o                         
   0   6   7          2.77          0.12         2.05 o                         
   1   6   7         86.33         81.30         4.00 o                         
   2   6   7        109.53         98.14         5.14 o                         
   3   6   7        199.45        228.31         7.66 o                         
   4   6   7        241.90        224.99         9.30 o                         
   5   6   7         18.72          7.48         6.93 o                         
   6   6   7         24.18         29.95        11.18 o                         
  -6   7   7         36.47         45.48         7.46 o                         
  -5   7   7        124.04        109.95         9.74 o                         
  -4   7   7        232.01        224.27         6.71 o                         
  -3   7   7        133.01        131.17         5.49 o                         
  -2   7   7         19.71         12.99         3.36 o                         
  -1   7   7         83.93         72.35         3.47 o                         
   0   7   7       1236.42       1200.54        17.46 o                         
   1   7   7         12.53         13.62         2.75 o                         
   2   7   7         71.28         57.58         4.47 o                         
   3   7   7        187.06        176.25         7.19 o                         
   4   7   7         20.65         25.58         5.15 o                         
   5   7   7          0.04          0.00         5.97 o                         
   6   7   7         27.22         31.29        11.17 o                         
  -6   8   7          4.51         13.60         8.02 o                         
  -5   8   7          1.41          7.27         5.93 o                         
  -4   8   7         10.87          5.36         3.72 o                         
  -3   8   7         91.51        104.24         5.90 o                         
  -2   8   7        189.13        179.86         6.97 o                         
  -1   8   7        228.32        240.05         7.35 o                         
   0   8   7         21.23         32.52         2.81 o                         
   1   8   7        220.20        257.18        12.83 o                         
   2   8   7         30.17         26.23         3.89 o                         
   3   8   7         38.97         57.15         4.84 o                         
   4   8   7        133.22        144.46         7.37 o                         
   5   8   7          1.37          0.00         6.62 o                         
   6   8   7         11.85          6.36         8.66 o                         
  -6   9   7         27.16         43.98        12.29 o                         
  -5   9   7         43.97         41.42         4.62 o                         
  -4   9   7         11.40          6.70         2.52 o                         
  -3   9   7         22.51         12.57         3.68 o                         
  -2   9   7        141.19        142.64         6.17 o                         
  -1   9   7        303.43        312.55         9.17 o                         
   0   9   7         67.85         75.65         4.98 o                         
   1   9   7        216.24        249.16         9.13 o                         
   2   9   7         52.92         53.46         5.07 o                         
   3   9   7         16.66         24.27         4.24 o                         
   4   9   7         28.80         39.65         4.48 o                         
   5   9   7          0.01          0.00         6.73 o                         
   6   9   7          0.01         18.29         9.41 o                         
  -5  10   7          1.75          0.00         4.58 o                         
  -4  10   7        225.60        214.12         9.89 o                         
  -3  10   7          7.16         21.30         4.27 o                         
  -2  10   7         52.16         60.14         5.15 o                         
  -1  10   7          5.32          8.14         3.56 o                         
   0  10   7          6.08         13.02         4.29 o                         
   1  10   7          4.96         10.21         4.85 o                         
   2  10   7        226.70        228.75         8.14 o                         
   3  10   7         38.44         39.41         4.89 o                         
   4  10   7         46.61         54.42         6.20 o                         
   5  10   7          4.51          7.23         7.11 o                         
  -5  11   7          0.16          0.00         5.33 o                         
  -4  11   7          1.48          0.00         3.99 o                         
  -3  11   7          6.96          1.39         4.20 o                         
  -2  11   7         56.85         50.69         5.44 o                         
  -1  11   7        117.53        128.54         6.78 o                         
   0  11   7          0.53          2.45         3.64 o                         
   1  11   7         74.44         82.30         6.47 o                         
   2  11   7          7.35          8.75         4.97 o                         
   3  11   7         32.32         28.87         5.16 o                         
   4  11   7          4.28          0.75         6.35 o                         
   5  11   7          2.37         11.77        10.09 o                         
  -5  12   7          4.39         14.77         6.49 o                         
  -4  12   7          9.65          1.59         6.78 o                         
  -3  12   7         30.84         27.38         5.09 o                         
  -2  12   7         18.70         22.69         5.09 o                         
  -1  12   7         11.45          6.84         3.03 o                         
   0  12   7         10.39         10.46         4.42 o                         
   1  12   7          5.96          9.95         4.33 o                         
   2  12   7          2.61          0.00         4.83 o                         
   3  12   7          2.80          0.00         5.87 o                         
   4  12   7         41.54         44.13         7.74 o                         
   5  12   7         51.59         81.81        17.27 o                         
  -5  13   7          2.67          6.64         8.77 o                         
  -4  13   7          1.75          0.00         8.46 o                         
  -3  13   7          1.40          0.00         4.97 o                         
  -2  13   7          0.51          0.00         5.02 o                         
  -1  13   7         29.03         23.17         3.97 o                         
   0  13   7          3.19          0.00         7.04 o                         
   1  13   7        104.31        116.08         8.72 o                         
   2  13   7          1.56          0.00         5.49 o                         
   3  13   7          1.86          0.00         5.69 o                         
   4  13   7         20.24         17.06         7.28 o                         
   5  13   7         11.54          8.17        15.71 o                         
  -5  14   7          4.35          6.85        12.04 o                         
  -4  14   7          2.27          0.00         8.21 o                         
  -3  14   7         33.93         38.06         7.16 o                         
  -2  14   7         72.13         75.52         7.59 o                         
  -1  14   7         65.74         61.38         6.50 o                         
   0  14   7          3.30          0.00         6.02 o                         
   1  14   7          5.69          6.64         5.25 o                         
   2  14   7          5.92          0.00         5.59 o                         
   3  14   7         33.65         19.91        10.01 o                         
   4  14   7          0.23          0.00         8.55 o                         
   5  14   7          2.68         12.35         9.88 o                         
  -4  15   7         51.16         46.91        15.05 o                         
  -3  15   7         27.22         16.44         6.77 o                         
  -2  15   7         24.19         70.11         9.19 o                         
  -1  15   7        167.62        151.34        12.32 o                         
   0  15   7         52.82         36.31         7.58 o                         
   1  15   7        251.00        260.34        12.98 o                         
   2  15   7        222.98        242.20        18.90 o                         
   3  15   7          1.82         10.79         8.98 o                         
   4  15   7          5.46          0.00         8.89 o                         
  -4  16   7          0.88          0.00         7.55 o                         
  -3  16   7          5.42          0.00         7.42 o                         
  -2  16   7         16.66         18.27         7.82 o                         
  -1  16   7         29.07         44.98        12.76 o                         
   0  16   7         36.98         38.64         7.30 o                         
   1  16   7        186.62        214.23        13.08 o                         
   2  16   7         79.29        100.26         9.74 o                         
   3  16   7         29.66         26.39        10.89 o                         
   4  16   7          0.19          4.74         8.13 o                         
  -4  17   7          2.61          4.46         8.67 o                         
  -3  17   7          0.79          0.00         8.52 o                         
  -2  17   7        167.48        170.33        12.58 o                         
  -1  17   7         62.21        110.92        10.64 o                         
   0  17   7        157.32        210.47        14.04 o                         
   1  17   7          4.48         12.71         6.12 o                         
   2  17   7         98.57         92.92        12.11 o                         
   3  17   7          2.62          0.00         7.83 o                         
   4  17   7          5.37         14.89         9.03 o                         
  -3  18   7          3.43          0.00         8.40 o                         
  -2  18   7          1.82          7.50         9.65 o                         
  -1  18   7         84.90        112.39        13.76 o                         
   0  18   7          1.56         15.79         8.04 o                         
   1  18   7         27.15         19.83         8.61 o                         
   2  18   7          6.25          8.20         7.20 o                         
   3  18   7          5.37         13.32         7.89 o                         
  -3  19   7          1.74          0.00         9.19 o                         
  -2  19   7         29.08         15.86        11.35 o                         
  -1  19   7          0.03          4.30         9.13 o                         
   0  19   7          0.48          0.00         9.14 o                         
   1  19   7          0.30          0.00         9.36 o                         
   2  19   7          2.39          8.20         6.14 o                         
   3  19   7          7.12          7.94         7.17 o                         
  -2  20   7          0.49          0.00         8.37 o                         
  -1  20   7          2.30          0.00         7.86 o                         
   0  20   7          1.88          0.00         9.39 o                         
   1  20   7          1.58         11.78         7.72 o                         
   2  20   7          0.25          7.59         8.11 o                         
  -2  21   7          0.14          0.49        10.29 o                         
  -1  21   7          0.71          7.84         9.80 o                         
   0  21   7          0.94          0.00         9.72 o                         
   1  21   7          0.24          0.00         7.25 o                         
   2  21   7          0.32          0.69         9.94 o                         
   0  22   7          0.68          0.07        10.25 o                         
  -6   0   8          1.61          9.77        11.29 o                         
  -5   0   8         31.76         28.13        12.23 o                         
  -4   0   8         56.93         54.01         3.98 o                         
  -3   0   8         93.02         91.80         5.30 o                         
  -2   0   8         91.35         56.24         6.69 o                         
  -1   0   8       6976.00       6721.88       117.31 o                         
   0   0   8        141.07        162.89         6.92 o                         
   1   0   8      10386.73      10046.95       175.57 o                         
   2   0   8        765.56        682.26        19.53 o                         
   3   0   8         66.92         66.22         7.96 o                         
   4   0   8         10.19          3.13         6.53 o                         
   5   0   8         57.80         57.68        10.84 o                         
   6   0   8          0.27          0.00        10.88 o                         
  -6   1   8          1.04          6.53         8.04 o                         
  -5   1   8          0.09          2.25         6.64 o                         
  -4   1   8         65.06         58.60         2.85 o                         
  -3   1   8         32.88         26.04         2.61 o                         
  -2   1   8         77.29         79.33         3.47 o                         
  -1   1   8       4657.14       4773.27        80.99 o                         
   0   1   8        105.51        110.42         5.11 o                         
   1   1   8       2667.80       2634.74        39.11 o                         
   2   1   8         74.14         93.00         4.92 o                         
   3   1   8         91.53         99.68         6.46 o                         
   4   1   8         44.87         44.34         5.89 o                         
   5   1   8         15.24          9.46         6.04 o                         
   6   1   8         22.08          3.47         8.73 o                         
  -6   2   8          6.97         13.12         8.55 o                         
  -5   2   8          1.96          2.68         2.87 o                         
  -4   2   8          4.44          4.27         2.03 o                         
  -3   2   8          1.65          5.13         2.52 o                         
  -2   2   8        629.19        604.39        10.33 o                         
  -1   2   8        370.88        399.75        18.35 o                         
   0   2   8        169.66        169.19         5.63 o                         
   1   2   8       1976.43       1840.34        25.24 o                         
   2   2   8        294.59        335.27        10.35 o                         
   3   2   8          1.26         17.98         4.93 o                         
   4   2   8         32.37         21.42         5.30 o                         
   5   2   8         25.72         30.22         6.91 o                         
   6   2   8          4.96          0.00         8.18 o                         
  -6   3   8          2.16          1.19        10.33 o                         
  -5   3   8         57.77         56.80         6.33 o                         
  -4   3   8         65.39         64.14         3.56 o                         
  -3   3   8         11.42          5.42         2.50 o                         
  -2   3   8         21.03         14.09         2.33 o                         
  -1   3   8          8.42          7.45         2.78 o                         
   0   3   8        179.33        173.16         5.04 o                         
   1   3   8         16.61          8.76         2.69 o                         
   2   3   8        299.03        285.12         7.77 o                         
   3   3   8        169.66        175.20         7.70 o                         
   4   3   8        118.94        124.72         6.29 o                         
   5   3   8         33.88         47.83         7.41 o                         
   6   3   8         29.87         32.50        10.04 o                         
  -6   4   8          0.20         16.91        11.30 o                         
  -5   4   8          0.29         13.04         5.42 o                         
  -4   4   8          8.27         11.50         2.36 o                         
  -3   4   8          3.66          1.67         2.47 o                         
  -2   4   8         59.99         66.33         3.78 o                         
  -1   4   8         55.35         53.36         3.28 o                         
   0   4   8        150.55        129.68         4.55 o                         
   1   4   8         91.28         83.98         3.97 o                         
   2   4   8         20.36         16.52         3.14 o                         
   3   4   8         31.21         32.08         4.34 o                         
   4   4   8         12.50          6.16         4.53 o                         
   5   4   8         95.78        117.44         9.67 o                         
   6   4   8         79.38         99.08        12.22 o                         
  -6   5   8          0.00         17.70        13.42 o                         
  -5   5   8          0.63          1.66         5.07 o                         
  -4   5   8        113.72        119.98         4.51 o                         
  -3   5   8        206.93        209.64         7.13 o                         
  -2   5   8         17.72          6.60         2.51 o                         
  -1   5   8        110.40        108.91         4.30 o                         
   0   5   8          1.96          0.00         2.14 o                         
   1   5   8         21.48         21.84         2.86 o                         
   2   5   8        251.33        246.54         7.79 o                         
   3   5   8        206.58        201.36         8.30 o                         
   4   5   8         86.69         90.33         6.40 o                         
   5   5   8          7.02          3.23         7.75 o                         
   6   5   8         17.84         13.80         9.39 o                         
  -6   6   8         11.27         27.64        10.78 o                         
  -5   6   8         30.21         29.18         7.89 o                         
  -4   6   8         58.00         62.09         4.05 o                         
  -3   6   8        242.24        251.63         8.64 o                         
  -2   6   8         90.35         95.64         4.57 o                         
  -1   6   8        229.71        227.46         9.00 o                         
   0   6   8          0.49          1.61         2.45 o                         
   1   6   8         70.40         56.73         3.89 o                         
   2   6   8         12.49         11.78         3.04 o                         
   3   6   8         48.60         49.16         5.41 o                         
   4   6   8         10.74         18.42         4.80 o                         
   5   6   8          5.58          0.00         6.79 o                         
   6   6   8          1.95          0.19         8.96 o                         
  -6   7   8          4.40         14.86        10.33 o                         
  -5   7   8          3.18          7.81         7.45 o                         
  -4   7   8         28.92         25.50         4.40 o                         
  -3   7   8        504.36        474.68        11.54 o                         
  -2   7   8          1.84          0.00         3.39 o                         
  -1   7   8        200.38        195.42         6.48 o                         
   0   7   8       1937.61       2020.71        31.71 o                         
   1   7   8        106.66        114.62         5.64 o                         
   2   7   8          6.12          9.61         3.55 o                         
   3   7   8        916.57        926.52        19.94 o                         
   4   7   8         79.11         91.62         7.12 o                         
   5   7   8          0.02          0.00         6.36 o                         
   6   7   8          5.97          3.53        10.42 o                         
  -6   8   8          6.49          9.88         8.92 o                         
  -5   8   8          1.56          3.61         2.80 o                         
  -4   8   8          7.94          5.59         5.01 o                         
  -3   8   8        110.14        106.13         7.52 o                         
  -2   8   8         56.47         36.02         4.28 o                         
  -1   8   8        165.10        166.56         6.09 o                         
   0   8   8        287.99        322.66         7.90 o                         
   1   8   8         60.64         55.37         5.01 o                         
   2   8   8        133.41        146.35         7.03 o                         
   3   8   8         24.88         36.87         8.15 o                         
   4   8   8        315.12        338.38        13.42 o                         
   5   8   8          5.57          6.03         7.40 o                         
   6   8   8          1.22          3.12        10.50 o                         
  -5   9   8          0.07          0.00         4.20 o                         
  -4   9   8          2.07          0.00         4.34 o                         
  -3   9   8        353.41        389.05        10.87 o                         
  -2   9   8         98.39         88.24         5.61 o                         
  -1   9   8          4.82          6.40         2.85 o                         
   0   9   8        897.19        999.16        20.71 o                         
   1   9   8         17.79         23.16         4.85 o                         
   2   9   8         50.49         61.06         5.85 o                         
   3   9   8       1070.65       1153.11        24.13 o                         
   4   9   8         29.61         23.72         6.01 o                         
   5   9   8          0.26          0.00         9.25 o                         
  -5  10   8         54.82         58.32         8.75 o                         
  -4  10   8        113.28        109.86         7.68 o                         
  -3  10   8        261.79        263.85         9.15 o                         
  -2  10   8         50.69         52.67         5.70 o                         
  -1  10   8          3.08          0.20         3.52 o                         
   0  10   8          9.67         11.50         4.28 o                         
   1  10   8          1.24          1.11         4.81 o                         
   2  10   8          7.22          7.89         3.74 o                         
   3  10   8        205.51        233.35        14.22 o                         
   4  10   8         39.92         31.17         7.34 o                         
   5  10   8         12.84          8.25         7.90 o                         
  -5  11   8         16.23         17.01         6.48 o                         
  -4  11   8          4.31          0.00         6.77 o                         
  -3  11   8         11.61          5.49         4.42 o                         
  -2  11   8         34.57         28.45         5.22 o                         
  -1  11   8          4.57          7.48         4.56 o                         
   0  11   8        117.48        115.14         8.36 o                         
   1  11   8          0.41          0.00         4.38 o                         
   2  11   8         78.00         71.67         7.27 o                         
   3  11   8         50.14         38.54         5.82 o                         
   4  11   8         16.35         17.50         7.14 o                         
   5  11   8         10.49          6.03        11.21 o                         
  -5  12   8         16.32         12.98         6.89 o                         
  -4  12   8          6.82          0.00         6.76 o                         
  -3  12   8         22.03         16.30         5.81 o                         
  -2  12   8         24.37         29.55         5.97 o                         
  -1  12   8          1.97          0.00         4.39 o                         
   0  12   8         16.13          5.76         5.15 o                         
   1  12   8         21.27         12.10         8.42 o                         
   2  12   8          1.96          0.00         5.69 o                         
   3  12   8          5.09          0.00         5.46 o                         
   4  12   8          3.87          0.00         6.17 o                         
   5  12   8         14.78         36.18        11.39 o                         
  -5  13   8          5.99          1.62         6.84 o                         
  -4  13   8          2.32          0.00         7.15 o                         
  -3  13   8          0.23          0.00         5.70 o                         
  -2  13   8         19.97         19.28         5.95 o                         
  -1  13   8          0.04          0.00         2.93 o                         
   0  13   8          7.98          0.00         6.71 o                         
   1  13   8          0.09          0.00         6.67 o                         
   2  13   8         43.85         39.30         7.43 o                         
   3  13   8          2.24          0.00         5.93 o                         
   4  13   8          0.35          5.23         6.64 o                         
   5  13   8          1.50          9.19         9.91 o                         
  -4  14   8          1.29          0.00         7.80 o                         
  -3  14   8          1.76          0.00         5.99 o                         
  -2  14   8         78.77         91.82         9.29 o                         
  -1  14   8          6.17          0.00         6.12 o                         
   0  14   8          4.48          0.00         6.29 o                         
   1  14   8         64.77         53.65         7.63 o                         
   2  14   8         11.95          3.69         6.72 o                         
   3  14   8         23.78         19.12         8.65 o                         
   4  14   8          3.88          5.09         7.15 o                         
  -4  15   8         13.88          1.49         8.49 o                         
  -3  15   8         36.14         28.63         8.20 o                         
  -2  15   8        142.25        185.26        12.24 o                         
  -1  15   8        115.22        111.30         8.33 o                         
   0  15   8          0.13          0.00         6.91 o                         
   1  15   8          7.98          0.00         7.12 o                         
   2  15   8         48.54         66.83        13.51 o                         
   3  15   8         60.77         61.08         9.74 o                         
   4  15   8          1.61         10.69         8.43 o                         
  -4  16   8         19.81          8.51        10.01 o                         
  -3  16   8          0.79          0.00         7.71 o                         
  -2  16   8          6.47         19.21         7.93 o                         
  -1  16   8         47.61         86.81        10.55 o                         
   0  16   8        142.61        184.04        13.30 o                         
   1  16   8         29.46         46.14         9.11 o                         
   2  16   8         10.62         10.93         8.87 o                         
   3  16   8         11.24          6.87        10.23 o                         
   4  16   8          1.33          0.00         8.59 o                         
  -4  17   8          3.87          0.00        11.76 o                         
  -3  17   8          4.73          1.43         8.96 o                         
  -2  17   8         16.54          9.57         8.35 o                         
  -1  17   8        120.41        159.12        13.00 o                         
   0  17   8         99.39        134.03        10.24 o                         
   1  17   8        172.11        197.36        12.51 o                         
   2  17   8          1.20          4.01         6.86 o                         
   3  17   8         22.58          5.07         7.90 o                         
  -3  18   8          1.17          0.00         8.44 o                         
  -2  18   8         25.74         39.10         9.68 o                         
  -1  18   8         11.11         17.19        11.48 o                         
   0  18   8         45.93         40.84        13.05 o                         
   1  18   8         19.37         29.89        10.99 o                         
   2  18   8          7.41         10.24         7.53 o                         
   3  18   8         12.49         14.95         8.23 o                         
  -3  19   8          1.41          0.00         9.87 o                         
  -2  19   8         28.09         22.55         9.27 o                         
  -1  19   8          1.08          0.00        10.24 o                         
   0  19   8          4.84          0.00        12.98 o                         
   1  19   8         14.69         16.77        14.47 o                         
   2  19   8          2.47          0.00         9.12 o                         
   3  19   8          1.66          7.09         7.94 o                         
  -2  20   8          2.60          4.35        10.75 o                         
  -1  20   8         14.00         16.67         9.71 o                         
   0  20   8          1.23          0.00         9.65 o                         
   1  20   8          1.22          1.72         7.61 o                         
   2  20   8          0.22          5.19         7.31 o                         
  -1  21   8          0.60          0.00         9.13 o                         
   0  21   8          0.28          6.95        10.38 o                         
   1  21   8          0.06          1.63        10.48 o                         
  -6   1   9          8.48         12.22         8.59 o                         
  -5   1   9         22.18         27.89         5.15 o                         
  -4   1   9         15.30         12.43         3.21 o                         
  -3   1   9         43.87         46.70         3.76 o                         
  -2   1   9        733.36        747.99        13.35 o                         
  -1   1   9       1179.60       1220.95        18.53 o                         
   0   1   9        741.58        714.75        11.33 o                         
   1   1   9       1428.34       1432.38        20.19 o                         
   2   1   9         67.75         91.69        12.54 o                         
   3   1   9        124.75        150.20         8.08 o                         
   4   1   9         47.70         47.27         6.36 o                         
   5   1   9         15.96         22.81         7.17 o                         
   6   1   9          4.57          0.00         8.83 o                         
  -6   2   9         13.13         22.04        11.40 o                         
  -5   2   9          0.87          0.21         4.61 o                         
  -4   2   9          0.11          2.32         2.37 o                         
  -3   2   9          4.63          3.98         2.98 o                         
  -2   2   9        861.91        874.86        15.88 o                         
  -1   2   9        257.79        259.78         7.70 o                         
   0   2   9         94.43         98.35         4.28 o                         
   1   2   9        777.35        759.05        13.47 o                         
   2   2   9        678.53        706.96        14.78 o                         
   3   2   9         26.60         32.98         5.53 o                         
   4   2   9         70.55         62.18         6.71 o                         
   5   2   9          2.86          3.04         6.23 o                         
   6   2   9          0.01          0.00         8.51 o                         
  -6   3   9         11.85         10.81        11.03 o                         
  -5   3   9          9.41          6.76         4.98 o                         
  -4   3   9         53.50         51.81         3.74 o                         
  -3   3   9         57.77         59.68         4.49 o                         
  -2   3   9         93.62         91.60         4.60 o                         
  -1   3   9        104.48        112.19         5.48 o                         
   0   3   9        116.75        109.62         4.70 o                         
   1   3   9         18.44         13.76         3.17 o                         
   2   3   9         43.01         46.82         3.97 o                         
   3   3   9         49.94         58.62         5.53 o                         
   4   3   9         10.12          2.74         4.97 o                         
   5   3   9          2.37          2.89         6.32 o                         
   6   3   9          5.73          0.35         9.07 o                         
  -6   4   9          1.24         20.12        12.20 o                         
  -5   4   9         10.57          8.98         7.14 o                         
  -4   4   9          2.43          4.47         3.06 o                         
  -3   4   9        108.39        113.85         9.10 o                         
  -2   4   9          5.98          6.02         2.86 o                         
  -1   4   9         19.64         13.31         3.15 o                         
   0   4   9        133.37        122.07         5.30 o                         
   1   4   9        102.25        109.76         5.17 o                         
   2   4   9         18.26         16.47         3.36 o                         
   3   4   9         14.43          2.48         3.69 o                         
   4   4   9         10.62          0.00         5.45 o                         
   5   4   9          1.09          0.00         6.09 o                         
   6   4   9         15.52         17.98        10.00 o                         
  -6   5   9         60.18         93.59        17.01 o                         
  -5   5   9          3.83          4.37         6.36 o                         
  -4   5   9         14.39         23.85         3.72 o                         
  -3   5   9        118.02        114.73         5.54 o                         
  -2   5   9         19.74         13.34         3.24 o                         
  -1   5   9          5.68          2.37         3.16 o                         
   0   5   9         76.34         85.20         6.43 o                         
   1   5   9         47.43         41.45         4.62 o                         
   2   5   9         11.60         14.87         4.24 o                         
   3   5   9         41.26         43.05         5.44 o                         
   4   5   9         50.63         55.52         7.22 o                         
   5   5   9         21.63          5.58         8.44 o                         
   6   5   9          5.51         11.17         9.96 o                         
  -6   6   9         30.99         48.93        17.57 o                         
  -5   6   9          2.08          0.00         6.93 o                         
  -4   6   9        556.03        593.67        18.57 o                         
  -3   6   9         37.29         19.57         4.28 o                         
  -2   6   9         11.39          2.50         3.41 o                         
  -1   6   9         67.04         68.48         4.44 o                         
   0   6   9         36.94         44.78         4.16 o                         
   1   6   9        231.64        248.60         9.05 o                         
   2   6   9          1.09          5.45         3.86 o                         
   3   6   9        402.84        417.73        13.48 o                         
   4   6   9         27.43         44.27         6.64 o                         
   5   6   9          0.55          0.00         8.01 o                         
   6   6   9          7.05          3.59        10.01 o                         
  -5   7   9         16.41         14.14         3.89 o                         
  -4   7   9          1.38          7.89         4.79 o                         
  -3   7   9        428.85        432.87        12.47 o                         
  -2   7   9         13.89          0.00         2.58 o                         
  -1   7   9        203.76        232.49         7.41 o                         
   0   7   9         22.50         47.87         4.87 o                         
   1   7   9         78.83         70.95         5.28 o                         
   2   7   9        206.14        204.70         9.74 o                         
   3   7   9         29.51         15.99         5.75 o                         
   4   7   9         13.34         18.22         6.20 o                         
   5   7   9          7.54          0.66         7.21 o                         
  -5   8   9          1.32          0.00         4.16 o                         
  -4   8   9         28.14         14.92         5.44 o                         
  -3   8   9         23.03         13.43         4.39 o                         
  -2   8   9        107.02         90.59         5.83 o                         
  -1   8   9        195.36        188.26         6.78 o                         
   0   8   9          3.95         14.61         3.77 o                         
   1   8   9         17.00         14.12         4.00 o                         
   2   8   9         36.28         31.29         5.21 o                         
   3   8   9         72.97         70.61         9.00 o                         
   4   8   9          0.73          0.00         6.03 o                         
   5   8   9          1.68          0.00         8.10 o                         
  -5   9   9          3.13          1.62         5.07 o                         
  -4   9   9          0.17          0.00         6.00 o                         
  -3   9   9        316.06        332.97        10.31 o                         
  -2   9   9          0.44          0.00         3.55 o                         
  -1   9   9         10.96          6.55         3.30 o                         
   0   9   9        323.41        341.99         9.33 o                         
   1   9   9         80.62        101.52         7.64 o                         
   2   9   9          3.92          3.30         4.49 o                         
   3   9   9        289.43        367.72        13.81 o                         
   4   9   9         52.93         69.22         8.68 o                         
   5   9   9          6.00          0.00         7.96 o                         
  -5  10   9          2.13          7.54         5.66 o                         
  -4  10   9          0.75          0.00         6.09 o                         
  -3  10   9        237.83        255.30         9.86 o                         
  -2  10   9         51.96         52.52         4.92 o                         
  -1  10   9          3.70          2.84         3.14 o                         
   0  10   9         52.05         55.59         6.43 o                         
   1  10   9          8.53          5.77         5.63 o                         
   2  10   9         17.46          8.64         6.10 o                         
   3  10   9        113.35        141.71        10.72 o                         
   4  10   9          5.69          0.00         7.78 o                         
   5  10   9          2.03          0.00        11.87 o                         
  -5  11   9          5.76          7.27         6.40 o                         
  -4  11   9         32.74         32.62         8.13 o                         
  -3  11   9         51.03         41.49         6.16 o                         
  -2  11   9         11.62         21.24         5.41 o                         
  -1  11   9         57.45         58.06         6.20 o                         
   0  11   9         83.33         84.90         7.25 o                         
   1  11   9         12.74          6.15         9.10 o                         
   2  11   9          2.14          0.00         3.84 o                         
   3  11   9         64.87         42.04         8.35 o                         
   4  11   9          6.97         14.81         7.34 o                         
   5  11   9          6.77          0.00        14.42 o                         
  -5  12   9          6.40         12.70         6.84 o                         
  -4  12   9          2.37          0.00         8.45 o                         
  -3  12   9          0.41          0.00         5.70 o                         
  -2  12   9          9.04          5.58         5.52 o                         
  -1  12   9         39.71         30.21         5.76 o                         
   0  12   9          4.42          0.00         6.95 o                         
   1  12   9         13.43          7.37         6.03 o                         
   2  12   9         69.92         62.21         7.78 o                         
   3  12   9          1.45          0.00         7.69 o                         
   4  12   9         11.86         11.01         7.71 o                         
   5  12   9         26.67         27.95        17.48 o                         
  -4  13   9          1.77          0.00         7.57 o                         
  -3  13   9          3.89          0.00         7.22 o                         
  -2  13   9         18.72         16.51         6.32 o                         
  -1  13   9         25.13         16.32         7.81 o                         
   0  13   9          5.35          0.00         6.56 o                         
   1  13   9          2.53          0.00         5.45 o                         
   2  13   9          1.76          0.00         5.83 o                         
   3  13   9          0.29          0.00         7.64 o                         
   4  13   9          6.79          1.28         8.39 o                         
  -4  14   9          1.84          0.00         7.48 o                         
  -3  14   9          0.58          0.00         7.35 o                         
  -2  14   9         23.88         22.89         8.87 o                         
  -1  14   9         14.67          0.00         5.11 o                         
   0  14   9          2.31          0.00         6.84 o                         
   1  14   9          6.51          0.00         6.22 o                         
   2  14   9        168.68        189.65        12.54 o                         
   3  14   9          1.29          0.00         7.00 o                         
   4  14   9          3.61          4.02         7.62 o                         
  -4  15   9          0.40          0.00        10.27 o                         
  -3  15   9          3.86          0.00        11.18 o                         
  -2  15   9        240.61        278.53        23.49 o                         
  -1  15   9         14.42         22.59         9.10 o                         
   0  15   9         11.62          2.10         8.30 o                         
   1  15   9         37.72         23.89        10.45 o                         
   2  15   9         53.12         36.69         8.70 o                         
   3  15   9         56.91         57.13        14.24 o                         
   4  15   9          0.70          0.00         8.27 o                         
  -4  16   9          0.36          0.00         8.31 o                         
  -3  16   9         22.02          7.05         9.26 o                         
  -2  16   9          4.21         12.07         8.31 o                         
  -1  16   9         91.55        115.91        14.33 o                         
   0  16   9         16.96         27.70        10.58 o                         
   1  16   9         73.50         83.58        15.70 o                         
   2  16   9          4.25         10.36         7.53 o                         
   3  16   9         21.78         35.77        17.03 o                         
   4  16   9          0.25         11.85         9.36 o                         
  -3  17   9          0.77          0.00         8.90 o                         
  -2  17   9         45.95         34.02         9.45 o                         
  -1  17   9         14.72         22.22        10.15 o                         
   0  17   9          0.90         36.75        13.41 o                         
   1  17   9          1.32         39.27        16.63 o                         
   2  17   9         49.58         59.90        11.68 o                         
   3  17   9          2.06          0.00         7.86 o                         
  -3  18   9          0.11          5.38         9.74 o                         
  -2  18   9         67.89         84.31        12.57 o                         
  -1  18   9         31.11         28.95        17.41 o                         
   0  18   9         18.66         37.59        13.11 o                         
   1  18   9         99.51         98.24        15.24 o                         
   2  18   9          7.16          0.00         9.29 o                         
   3  18   9          0.62          5.13         8.20 o                         
  -2  19   9          2.53          0.00        16.13 o                         
  -1  19   9         18.27          3.73        10.92 o                         
   0  19   9          4.67          0.00         9.48 o                         
   1  19   9          1.44         14.77         8.05 o                         
   2  19   9          0.20          5.14        10.30 o                         
  -1  20   9          0.21          0.00         9.81 o                         
   0  20   9          0.08          0.00        10.10 o                         
   1  20   9          0.19          0.00         9.20 o                         
  -6   0  10          6.74         23.31        14.47 o                         
  -5   0  10          1.48          0.00         7.37 o                         
  -4   0  10          0.52          0.00         3.98 o                         
  -3   0  10         68.03         85.10         7.10 o                         
  -2   0  10        231.40        284.06        13.18 o                         
  -1   0  10        278.02        288.80        11.17 o                         
   0   0  10        263.83        298.71        10.96 o                         
   1   0  10         88.80         87.04         8.85 o                         
   2   0  10         18.99         65.07        19.48 o                         
   3   0  10        112.28        100.76        13.04 o                         
   4   0  10          0.26          0.00         8.35 o                         
   5   0  10          0.02          0.00         8.95 o                         
   6   0  10          5.66          0.00        12.34 o                         
  -6   1  10          0.04          8.05        14.45 o                         
  -5   1  10         58.96         61.69         5.15 o                         
  -4   1  10          9.75          1.90         2.61 o                         
  -3   1  10          9.86         13.27         3.48 o                         
  -2   1  10       1888.35       1880.45        29.02 o                         
  -1   1  10          0.22         11.22         3.20 o                         
   0   1  10         11.68         18.55         3.20 o                         
   1   1  10          2.26         11.94         3.83 o                         
   2   1  10       2874.09       2947.78        55.36 o                         
   3   1  10         68.20         55.90         8.01 o                         
   4   1  10          1.68          0.00         5.47 o                         
   5   1  10        152.83        167.49        11.77 o                         
   6   1  10          0.01          0.00         9.19 o                         
  -6   2  10         26.39         35.08        13.52 o                         
  -5   2  10          7.59         10.26         6.64 o                         
  -4   2  10          0.02          0.00         2.89 o                         
  -3   2  10        536.38        588.88        11.88 o                         
  -2   2  10        156.25        181.58         7.24 o                         
  -1   2  10         13.77         13.26         3.27 o                         
   0   2  10        299.57        318.02         8.50 o                         
   1   2  10         54.87         51.66         4.88 o                         
   2   2  10         10.49         40.48         7.64 o                         
   3   2  10          1.62         14.38         6.25 o                         
   4   2  10          1.29          0.00         5.93 o                         
   5   2  10         25.78         24.76         7.66 o                         
   6   2  10          0.13          0.00         9.02 o                         
  -6   3  10          3.44         10.62        11.60 o                         
  -5   3  10         79.30         71.12         5.40 o                         
  -4   3  10          2.05         42.42        20.61 o                         
  -3   3  10          0.03          0.48         3.59 o                         
  -2   3  10         36.75         35.12         4.23 o                         
  -1   3  10          7.54          0.00         3.62 o                         
   0   3  10         28.17         27.22         4.46 o                         
   1   3  10          5.86          9.03         4.04 o                         
   2   3  10          8.24         15.84         4.43 o                         
   3   3  10          7.68          0.00         6.10 o                         
   4   3  10         16.83          7.21         6.73 o                         
   5   3  10         17.38         11.80         7.32 o                         
  -5   4  10          0.00          5.89         6.45 o                         
  -4   4  10         49.16         45.61         6.39 o                         
  -3   4  10          5.43         24.04         9.74 o                         
  -2   4  10          9.77          4.10         3.24 o                         
  -1   4  10          2.92          0.61         3.46 o                         
   0   4  10         65.53         64.80         4.60 o                         
   1   4  10         42.96         44.33         4.97 o                         
   2   4  10          9.74          5.87         3.70 o                         
   3   4  10          2.25          0.00         4.36 o                         
   4   4  10          9.26          1.15         6.64 o                         
   5   4  10          6.04          0.00         6.95 o                         
  -5   5  10          2.58          1.13         3.94 o                         
  -4   5  10         66.13         71.70         7.11 o                         
  -3   5  10          1.50          0.00         3.62 o                         
  -2   5  10         31.11         28.74         4.02 o                         
  -1   5  10        131.38        139.28         6.51 o                         
   0   5  10         15.52         16.22         3.72 o                         
   1   5  10         12.01          5.08         3.44 o                         
   2   5  10         79.37         78.51         5.87 o                         
   3   5  10          0.76          0.00         4.35 o                         
   4   5  10          2.70          1.09         7.23 o                         
   5   5  10          1.11          0.00         7.71 o                         
  -5   6  10          3.06          3.98         4.79 o                         
  -4   6  10        191.72        204.56        12.09 o                         
  -3   6  10        308.93        314.34        11.04 o                         
  -2   6  10          8.52          0.00         2.85 o                         
  -1   6  10         62.98         75.78         5.20 o                         
   0   6  10         26.64         30.17         4.53 o                         
   1   6  10         27.47         25.84         4.51 o                         
   2   6  10         89.11         87.91         7.01 o                         
   3   6  10          4.12          6.94         4.86 o                         
   4   6  10        111.81        122.59        10.37 o                         
   5   6  10          0.97          0.00         9.16 o                         
  -5   7  10          4.96          6.91         4.57 o                         
  -4   7  10        193.58        217.44        15.00 o                         
  -3   7  10          5.10          6.55         5.32 o                         
  -2   7  10         32.56         27.93         3.76 o                         
  -1   7  10         81.03         85.85         5.23 o                         
   0   7  10        161.54        208.46        12.86 o                         
   1   7  10         28.48         28.22         4.57 o                         
   2   7  10         63.06         61.59         6.64 o                         
   3   7  10          5.03         17.03         5.41 o                         
   4   7  10         47.57         54.42         8.74 o                         
   5   7  10         69.06         94.26        13.30 o                         
  -5   8  10         11.48         13.02         5.21 o                         
  -4   8  10         86.56         77.30         8.87 o                         
  -3   8  10         53.77         23.54         4.69 o                         
  -2   8  10         46.01         36.33         4.10 o                         
  -1   8  10         29.65         27.20         3.95 o                         
   0   8  10         30.59         29.93         5.21 o                         
   1   8  10         66.96         66.60         6.49 o                         
   2   8  10         29.23         26.81         5.44 o                         
   3   8  10        657.79        751.53        19.57 o                         
   4   8  10        156.85        158.20        11.63 o                         
   5   8  10          0.61          0.00         7.98 o                         
  -5   9  10         22.20         28.36         6.56 o                         
  -4   9  10          1.43          0.00         6.52 o                         
  -3   9  10        102.48         95.21         7.53 o                         
  -2   9  10        124.59        141.66         7.40 o                         
  -1   9  10        197.83        220.09         8.19 o                         
   0   9  10         47.88         54.19         4.92 o                         
   1   9  10        306.99        320.20        12.27 o                         
   2   9  10        387.22        413.33        14.42 o                         
   3   9  10         43.73         68.98         7.66 o                         
   4   9  10         30.98         21.93        10.35 o                         
   5   9  10         27.08         16.85        16.63 o                         
  -5  10  10          0.55          4.17         6.11 o                         
  -4  10  10          1.02          3.71         6.98 o                         
  -3  10  10         10.89         33.26         6.47 o                         
  -2  10  10         77.50         88.07         6.26 o                         
  -1  10  10         26.15         25.43         4.28 o                         
   0  10  10         10.12         10.36         3.89 o                         
   1  10  10         40.46         37.99         7.22 o                         
   2  10  10         20.46          6.87         6.26 o                         
   3  10  10         59.89         60.34         9.00 o                         
   4  10  10         36.42         25.42         7.89 o                         
   5  10  10          0.47          0.00         9.89 o                         
  -5  11  10          0.28          0.00         6.50 o                         
  -4  11  10         26.11         26.55         8.26 o                         
  -3  11  10         51.18         45.69         7.31 o                         
  -2  11  10        131.71        142.88         9.42 o                         
  -1  11  10         19.17          8.46         5.36 o                         
   0  11  10          6.54          0.00         6.10 o                         
   1  11  10         54.48         46.92         7.74 o                         
   2  11  10         86.91         69.66         8.64 o                         
   3  11  10          4.16          0.00         7.19 o                         
   4  11  10         15.08          4.08         7.73 o                         
   5  11  10          1.10          0.00        13.10 o                         
  -4  12  10          0.42          0.00         7.26 o                         
  -3  12  10          4.92          2.45         7.41 o                         
  -2  12  10          5.52          6.34         6.10 o                         
  -1  12  10          4.55          0.00         6.27 o                         
   0  12  10         14.96          5.69         6.75 o                         
   1  12  10         10.63          0.07         6.58 o                         
   2  12  10          3.38          0.00         6.35 o                         
   3  12  10          0.64          0.00         6.89 o                         
   4  12  10          0.79          0.00         9.87 o                         
  -4  13  10          0.75          0.00         7.04 o                         
  -3  13  10          4.64          0.00         7.23 o                         
  -2  13  10          0.42          0.00         8.07 o                         
  -1  13  10          2.55          0.00         7.18 o                         
   0  13  10          0.82          0.00         7.19 o                         
   1  13  10          3.86          0.00         6.46 o                         
   2  13  10          6.28          0.00         6.57 o                         
   3  13  10          7.12          0.00         7.26 o                         
   4  13  10          3.50          0.00         7.69 o                         
  -4  14  10          2.43          0.00         7.94 o                         
  -3  14  10         13.66         13.34        10.05 o                         
  -2  14  10          1.64          4.93         7.32 o                         
  -1  14  10         18.92          0.00        10.47 o                         
   0  14  10         24.12          0.87         6.50 o                         
   1  14  10          2.60          0.00         8.20 o                         
   2  14  10         24.33         13.03         8.15 o                         
   3  14  10         59.91         42.12         9.38 o                         
   4  14  10          3.29          8.11         9.35 o                         
  -4  15  10          0.14          0.00        10.93 o                         
  -3  15  10         28.79         17.88        12.16 o                         
  -2  15  10        138.46        182.12        19.18 o                         
  -1  15  10          1.41          0.00         8.26 o                         
   0  15  10          0.82          0.00         6.96 o                         
   1  15  10         20.96         10.92        11.65 o                         
   2  15  10         61.07         62.45        14.13 o                         
   3  15  10          8.87         10.90        10.19 o                         
   4  15  10         16.67          5.87         9.67 o                         
  -3  16  10         10.37          5.04         9.56 o                         
  -2  16  10         43.84         56.03        12.05 o                         
  -1  16  10          5.73         10.70         8.54 o                         
   0  16  10          3.09          0.00         8.24 o                         
   1  16  10          3.17          5.33        13.15 o                         
   2  16  10         18.32         26.93         9.96 o                         
   3  16  10         23.13         27.53        14.44 o                         
  -3  17  10          0.42          0.00         8.81 o                         
  -2  17  10         25.38         31.81        11.53 o                         
  -1  17  10         43.63         38.51        19.73 o                         
   0  17  10        126.48        161.73        20.77 o                         
   1  17  10         80.24        103.11        16.89 o                         
   2  17  10         42.08         53.65        13.06 o                         
   3  17  10          0.96          1.14         8.33 o                         
  -2  18  10         64.21         64.28        27.75 o                         
  -1  18  10         15.36         14.91         9.61 o                         
   0  18  10          0.75          5.08        12.74 o                         
   1  18  10          3.81         26.13        10.87 o                         
   2  18  10          9.11         13.17         8.66 o                         
  -2  19  10          3.32          0.00        12.58 o                         
  -1  19  10          1.15          0.00         9.73 o                         
   0  19  10          7.26         13.21        10.73 o                         
   1  19  10          0.23          4.69        10.21 o                         
   0  20  10          3.81          0.00         9.72 o                         
  -5   1  11         30.38         27.05         5.06 o                         
  -4   1  11          3.88          0.00         4.21 o                         
  -3   1  11         18.29         19.08         3.66 o                         
  -2   1  11        483.66        537.98        12.52 o                         
  -1   1  11          3.37          6.34         3.66 o                         
   0   1  11         28.98         27.58         4.27 o                         
   1   1  11         38.14         51.40         5.62 o                         
   2   1  11         35.55         49.93         8.30 o                         
   3   1  11         86.94         81.41         9.13 o                         
   4   1  11          4.26          0.00         6.61 o                         
   5   1  11          7.45          2.18         8.29 o                         
  -5   2  11          5.40          7.97         4.66 o                         
  -4   2  11          2.85          2.73         4.66 o                         
  -3   2  11        108.04         97.98         5.50 o                         
  -2   2  11         55.68         44.56         5.63 o                         
  -1   2  11        171.41        179.27         7.14 o                         
   0   2  11         55.91         52.19         4.70 o                         
   1   2  11        167.05        182.40         8.80 o                         
   2   2  11        514.96        570.39        16.19 o                         
   3   2  11          0.02          0.00         6.45 o                         
   4   2  11          4.78          0.00         6.95 o                         
   5   2  11         66.57         59.69        10.47 o                         
  -5   3  11         92.06         77.35         6.69 o                         
  -4   3  11         27.76         25.03         5.22 o                         
  -3   3  11        114.06        128.86         9.32 o                         
  -2   3  11        391.52        388.24        10.11 o                         
  -1   3  11          1.64          3.36         3.99 o                         
   0   3  11         39.52         39.04         4.56 o                         
   1   3  11         22.39         20.92         5.07 o                         
   2   3  11         40.65         27.11         5.05 o                         
   3   3  11         27.26         19.18         7.63 o                         
   4   3  11          0.98          0.00         6.94 o                         
   5   3  11          1.79          0.00         7.93 o                         
  -5   4  11          2.16          9.69         4.60 o                         
  -4   4  11          0.47          1.61         5.07 o                         
  -3   4  11         20.19         16.76         4.66 o                         
  -2   4  11         17.61         22.81         4.30 o                         
  -1   4  11          1.37          0.00         3.56 o                         
   0   4  11         41.90         48.18         5.43 o                         
   1   4  11          9.45          9.15         4.88 o                         
   2   4  11         14.28          5.60         5.08 o                         
   3   4  11          0.49          0.00         6.30 o                         
   4   4  11          7.42          0.00         7.18 o                         
   5   4  11         11.22          0.15         8.57 o                         
  -5   5  11         54.43         55.87         6.31 o                         
  -4   5  11         17.32         17.97         6.48 o                         
  -3   5  11        126.89        132.90         7.25 o                         
  -2   5  11          4.32          0.00         3.57 o                         
  -1   5  11         16.88         15.81         4.60 o                         
   0   5  11          0.08          0.00         4.26 o                         
   1   5  11          7.36          2.08         4.68 o                         
   2   5  11         13.11          4.46         4.33 o                         
   3   5  11          3.46          2.19         5.15 o                         
   4   5  11         77.59         75.60        10.98 o                         
   5   5  11          3.38          0.00         8.43 o                         
  -5   6  11          7.06         12.26         5.46 o                         
  -4   6  11         56.30         59.76         8.26 o                         
  -3   6  11         92.73        103.00         6.24 o                         
  -2   6  11         56.28         42.28         4.73 o                         
  -1   6  11         93.57        105.18         6.32 o                         
   0   6  11         23.99         26.41         5.04 o                         
   1   6  11         20.64         13.08         5.25 o                         
   2   6  11        215.35        222.70        10.68 o                         
   3   6  11        166.19        181.39        11.84 o                         
   4   6  11         58.70         67.16        11.36 o                         
   5   6  11         56.18         55.23        10.95 o                         
  -5   7  11          4.80          3.32         5.17 o                         
  -4   7  11        159.24        172.66        11.78 o                         
  -3   7  11        271.05        292.09        11.67 o                         
  -2   7  11         11.11          4.73         3.54 o                         
  -1   7  11         11.75          9.64         4.14 o                         
   0   7  11        278.30        293.37        11.35 o                         
   1   7  11         35.44         45.01         7.83 o                         
   2   7  11          2.33          2.41         5.50 o                         
   3   7  11         99.98        121.99         7.69 o                         
   4   7  11          1.00          5.11         7.27 o                         
   5   7  11          4.37          0.00         9.84 o                         
  -5   8  11          1.69          0.00         5.24 o                         
  -4   8  11          3.53          3.18         6.76 o                         
  -3   8  11          0.52          0.00         6.45 o                         
  -2   8  11          3.11          0.88         3.19 o                         
  -1   8  11         60.39         58.07         5.24 o                         
   0   8  11         95.74        104.41         7.27 o                         
   1   8  11         48.77         42.52         6.37 o                         
   2   8  11         44.37         47.11         7.55 o                         
   3   8  11          0.27          6.36         5.24 o                         
   4   8  11         10.41          0.00         7.25 o                         
   5   8  11         10.89          0.00        15.25 o                         
  -5   9  11          0.26          4.29         5.85 o                         
  -4   9  11         33.73         19.51         7.76 o                         
  -3   9  11         13.87         25.22         6.33 o                         
  -2   9  11        152.96        168.44         7.74 o                         
  -1   9  11         16.47         14.53         4.06 o                         
   0   9  11         28.42         38.10         5.85 o                         
   1   9  11          3.94          3.32         5.43 o                         
   2   9  11         89.76         87.96         9.33 o                         
   3   9  11         36.80         53.17         8.69 o                         
   4   9  11          1.98          0.00         8.69 o                         
   5   9  11          7.26          0.00        10.57 o                         
  -4  10  11         17.78          5.99         7.59 o                         
  -3  10  11         18.88         19.44         7.45 o                         
  -2  10  11         22.15         30.08         6.39 o                         
  -1  10  11         11.26          8.79         5.15 o                         
   0  10  11         76.47         74.94         6.04 o                         
   1  10  11          0.98          0.00         6.36 o                         
   2  10  11         67.01         63.23         8.39 o                         
   3  10  11         29.13         27.38         8.38 o                         
   4  10  11          2.57          0.00         8.73 o                         
  -4  11  11          6.84          0.00         8.75 o                         
  -3  11  11          8.21          9.52         7.58 o                         
  -2  11  11         52.98         50.98         8.33 o                         
  -1  11  11         10.56          0.00         5.34 o                         
   0  11  11          0.06          0.00         7.22 o                         
   1  11  11          1.47          0.00         4.37 o                         
   2  11  11         87.28         74.08         8.98 o                         
   3  11  11          7.41          0.00         7.73 o                         
   4  11  11         32.57         32.26        11.67 o                         
  -4  12  11          6.04          0.00         7.42 o                         
  -3  12  11          0.13          0.00         7.08 o                         
  -2  12  11          7.22          4.73         7.31 o                         
  -1  12  11          1.58          0.00         6.72 o                         
   0  12  11          7.06          0.00         7.50 o                         
   1  12  11          3.13          0.00         6.44 o                         
   2  12  11          4.95          0.00         6.33 o                         
   3  12  11          0.71          0.00         7.02 o                         
   4  12  11          3.23          0.00         7.86 o                         
  -4  13  11          0.19          0.00         9.29 o                         
  -3  13  11          9.24          2.48         9.56 o                         
  -2  13  11         12.32          2.49         7.55 o                         
  -1  13  11          0.26          0.00         6.60 o                         
   0  13  11          2.87          0.00         8.08 o                         
   1  13  11          3.23          0.00         7.00 o                         
   2  13  11          6.41          0.00         6.41 o                         
   3  13  11          9.85          0.00         8.16 o                         
   4  13  11          1.94          1.18         8.69 o                         
  -4  14  11          0.28          0.00        10.02 o                         
  -3  14  11          1.30          0.00        12.15 o                         
  -2  14  11          5.83         11.42         8.73 o                         
  -1  14  11         10.17          0.00         8.49 o                         
   0  14  11          0.28          0.00         9.22 o                         
   1  14  11          0.89          0.00         8.57 o                         
   2  14  11          8.37          2.05        10.82 o                         
   3  14  11         16.91         14.29        12.20 o                         
  -3  15  11         34.76         17.43        16.14 o                         
  -2  15  11         14.78         27.70        10.20 o                         
  -1  15  11          5.84          0.00         8.20 o                         
   0  15  11          2.74          0.00        10.49 o                         
   1  15  11         86.62         84.20        19.09 o                         
   2  15  11         47.98         39.55        16.45 o                         
   3  15  11         28.95         37.14        13.86 o                         
  -3  16  11          2.58          0.00        15.25 o                         
  -2  16  11          2.74          1.31        11.77 o                         
  -1  16  11        119.33        140.75        14.13 o                         
   0  16  11          8.95          0.07        16.41 o                         
   1  16  11         44.45         55.06        20.41 o                         
   2  16  11          0.40          1.07         8.38 o                         
   3  16  11         31.97         41.62         9.91 o                         
  -2  17  11         60.56         37.47        24.45 o                         
  -1  17  11          1.88          1.91        13.56 o                         
   0  17  11          0.51         24.58        10.63 o                         
   1  17  11         12.41         19.68        17.88 o                         
   2  17  11         35.44         50.53        15.34 o                         
  -2  18  11         10.11         20.69        12.03 o                         
  -1  18  11          6.92          6.49        13.07 o                         
   0  18  11         34.97         64.32        12.44 o                         
   1  18  11         18.99         53.43        12.16 o                         
   2  18  11         16.90         37.81        11.69 o                         
   0  19  11          0.37          6.83        10.93 o                         
  -5   0  12          0.17          1.97         6.46 o                         
  -4   0  12          2.42          0.00         7.16 o                         
  -3   0  12          0.83          6.51         5.33 o                         
  -2   0  12         13.37          8.80         6.29 o                         
  -1   0  12       1516.10       1397.44        36.86 o                         
   0   0  12        329.40        314.53        15.98 o                         
   1   0  12        379.29        364.56        18.76 o                         
   2   0  12        199.48        224.29        20.54 o                         
   3   0  12        316.24        302.17        21.69 o                         
   4   0  12         20.31          7.02        10.98 o                         
   5   0  12          6.16          0.00        14.37 o                         
  -5   1  12          3.45          2.22         5.59 o                         
  -4   1  12          0.84          0.00         4.74 o                         
  -3   1  12        101.00         99.43         5.86 o                         
  -2   1  12         81.28         78.00         6.02 o                         
  -1   1  12         55.47         52.05         5.83 o                         
   0   1  12        585.65        606.37        16.09 o                         
   1   1  12        481.58        484.85        15.37 o                         
   2   1  12        126.90        127.69         8.12 o                         
   3   1  12         16.69         14.43         7.77 o                         
   4   1  12         39.55         35.07         8.78 o                         
   5   1  12          0.30          0.00        10.04 o                         
  -5   2  12          0.06          2.65         4.89 o                         
  -4   2  12         11.53          6.60         5.31 o                         
  -3   2  12          1.18          0.00         3.70 o                         
  -2   2  12        178.19        161.26         7.39 o                         
  -1   2  12         10.22         19.75         4.83 o                         
   0   2  12         15.82         20.46         5.10 o                         
   1   2  12          6.23         10.78         4.99 o                         
   2   2  12        506.89        554.25        16.72 o                         
   3   2  12         60.30         42.78         8.82 o                         
   4   2  12          0.07          0.00         7.01 o                         
   5   2  12         26.28         28.83        11.61 o                         
  -5   3  12         21.48         15.99         5.50 o                         
  -4   3  12         29.11         34.55         6.59 o                         
  -3   3  12        136.28        129.81         7.62 o                         
  -2   3  12        175.67        208.22         8.45 o                         
  -1   3  12          5.79          9.63         4.25 o                         
   0   3  12         81.73         85.70         7.26 o                         
   1   3  12         44.39         39.94         5.99 o                         
   2   3  12         12.52          4.00         4.83 o                         
   3   3  12         17.16          5.88         7.55 o                         
   4   3  12         41.67         44.31         9.06 o                         
   5   3  12         16.00          6.17        11.39 o                         
  -5   4  12          1.42          5.18         5.31 o                         
  -4   4  12          0.17          3.80         5.46 o                         
  -3   4  12          6.02         13.51         5.35 o                         
  -2   4  12         42.86         45.90         5.21 o                         
  -1   4  12          2.88          0.00         4.61 o                         
   0   4  12         22.52         22.12         5.53 o                         
   1   4  12          1.77          0.00         5.89 o                         
   2   4  12         15.34         14.89         5.24 o                         
   3   4  12          0.03          0.00         6.66 o                         
   4   4  12          0.00          0.00         7.43 o                         
   5   4  12          2.76          6.30        10.71 o                         
  -5   5  12          0.30          7.00         5.23 o                         
  -4   5  12          0.43          9.09         6.65 o                         
  -3   5  12        101.27         93.30         7.37 o                         
  -2   5  12         25.86         20.60         4.62 o                         
  -1   5  12         50.88         54.24         6.05 o                         
   0   5  12         42.80         37.91         6.98 o                         
   1   5  12          9.29          0.00         7.16 o                         
   2   5  12         10.93          7.36         4.93 o                         
   3   5  12          6.19          0.00         7.19 o                         
   4   5  12         74.74         71.06         9.98 o                         
   5   5  12          0.87          0.00        10.13 o                         
  -5   6  12          0.26          2.35         5.63 o                         
  -4   6  12          6.35         10.38         7.08 o                         
  -3   6  12         18.54         13.97         5.25 o                         
  -2   6  12         25.70         24.33         5.34 o                         
  -1   6  12         35.88         41.46         6.05 o                         
   0   6  12         47.55         39.91         6.56 o                         
   1   6  12         42.81         42.60         7.40 o                         
   2   6  12        153.98        157.01         9.05 o                         
   3   6  12         44.56         33.43         8.70 o                         
   4   6  12          9.42          8.26        11.39 o                         
   5   6  12          0.05          0.00        10.17 o                         
  -5   7  12          1.05          0.00         7.28 o                         
  -4   7  12          0.29          4.19         7.15 o                         
  -3   7  12        280.69        301.65        13.27 o                         
  -2   7  12         99.58         97.30         6.27 o                         
  -1   7  12          9.87          3.64         4.23 o                         
   0   7  12        308.13        319.14        12.23 o                         
   1   7  12         88.31         97.57         8.77 o                         
   2   7  12          6.98          3.15         5.60 o                         
   3   7  12        186.69        233.49        22.19 o                         
   4   7  12          0.02          0.00         8.20 o                         
   5   7  12          0.49          0.00        12.03 o                         
  -4   8  12         11.39         13.26         7.64 o                         
  -3   8  12          5.54          4.12         6.60 o                         
  -2   8  12         86.79         95.07         7.58 o                         
  -1   8  12          7.84          8.06         4.47 o                         
   0   8  12        173.96        176.14        11.17 o                         
   1   8  12         11.41          7.02         6.67 o                         
   2   8  12         89.22         83.78         8.66 o                         
   3   8  12        102.16        105.83        10.83 o                         
   4   8  12          3.71          0.79         8.15 o                         
  -4   9  12          0.02          0.00         8.14 o                         
  -3   9  12         85.20         74.13         9.68 o                         
  -2   9  12          1.00          3.46         6.66 o                         
  -1   9  12         41.87         42.39         5.27 o                         
   0   9  12        179.76        185.92        10.20 o                         
   1   9  12         83.84         97.69         9.00 o                         
   2   9  12         14.84          6.95         7.14 o                         
   3   9  12        117.98        133.18        11.58 o                         
   4   9  12          2.26          0.00         7.77 o                         
  -4  10  12         82.75         95.88        11.38 o                         
  -3  10  12         10.32         16.47         7.92 o                         
  -2  10  12        101.33         87.73         9.26 o                         
  -1  10  12         71.34         64.17         7.28 o                         
   0  10  12         45.62         38.84         5.44 o                         
   1  10  12         52.29         42.57         7.79 o                         
   2  10  12        136.13        142.62        11.94 o                         
   3  10  12        187.31        197.79        20.16 o                         
   4  10  12          3.21          6.71         8.33 o                         
  -4  11  12          4.31          0.69         8.52 o                         
  -3  11  12          5.77          0.00         7.55 o                         
  -2  11  12          0.37          2.56         7.25 o                         
  -1  11  12          2.67          0.00         7.16 o                         
   0  11  12         11.85          0.00         6.27 o                         
   1  11  12          6.54          0.00         6.95 o                         
   2  11  12          0.04          0.00         6.51 o                         
   3  11  12          9.43          5.98         8.32 o                         
   4  11  12          3.32         10.08         8.56 o                         
  -4  12  12          0.04          0.00         8.38 o                         
  -3  12  12          6.95          4.04         9.01 o                         
  -2  12  12          2.97          0.23        10.01 o                         
  -1  12  12         28.23         12.46         8.70 o                         
   0  12  12          2.94          0.00         8.26 o                         
   1  12  12         21.03         12.89         8.07 o                         
   2  12  12          8.87          0.00         7.59 o                         
   3  12  12          8.37          0.00         7.91 o                         
   4  12  12          0.53          2.05         8.78 o                         
  -3  13  12         11.70          0.00        10.93 o                         
  -2  13  12          4.34          0.00         7.91 o                         
  -1  13  12          7.41          0.00         7.70 o                         
   0  13  12          2.47          0.00        10.79 o                         
   1  13  12          6.44          0.00         9.44 o                         
   2  13  12          0.83          0.00         9.14 o                         
   3  13  12         27.86         22.89        15.38 o                         
  -3  14  12          7.93          0.00        13.78 o                         
  -2  14  12         82.31         88.34        15.66 o                         
  -1  14  12          1.40          0.00         8.36 o                         
   0  14  12          3.86          0.00        10.15 o                         
   1  14  12         17.80          0.00        12.45 o                         
   2  14  12         37.74         15.33        11.09 o                         
   3  14  12          1.08          0.00         7.84 o                         
  -3  15  12         18.13          0.00        14.15 o                         
  -2  15  12         11.60         21.19        12.78 o                         
  -1  15  12          0.10          0.00         8.83 o                         
   0  15  12         27.34         27.39        14.95 o                         
   1  15  12          0.39         10.61        10.27 o                         
   2  15  12          2.17          5.27         9.63 o                         
   3  15  12         41.42         54.84        16.36 o                         
  -2  16  12          9.35          8.91        10.53 o                         
  -1  16  12         45.34         57.36        16.67 o                         
   0  16  12         12.95         29.01        11.05 o                         
   1  16  12         14.41         39.74        11.75 o                         
   2  16  12          5.58          0.00        12.27 o                         
  -2  17  12          2.92          0.00        16.26 o                         
  -1  17  12          6.67         22.73        10.83 o                         
   0  17  12         13.29         37.37        11.39 o                         
   1  17  12         75.95        114.62        14.19 o                         
   0  18  12          0.68          1.27        10.42 o                         
  -5   1  13          3.79          9.39         5.44 o                         
  -4   1  13          0.04          0.00         5.32 o                         
  -3   1  13         73.86         71.25         6.64 o                         
  -2   1  13         41.00         39.79         5.64 o                         
  -1   1  13         21.75         21.86         5.76 o                         
   0   1  13        221.22        217.98        10.04 o                         
   1   1  13          2.02         17.94         5.45 o                         
   2   1  13        157.04        160.10         9.83 o                         
   3   1  13         17.55          7.35         8.02 o                         
   4   1  13          3.70          0.00         7.95 o                         
   5   1  13          4.74          0.00        10.72 o                         
  -5   2  13          2.50          0.00         5.75 o                         
  -4   2  13          9.41          5.41         5.90 o                         
  -3   2  13         17.59         25.30         5.54 o                         
  -2   2  13        402.33        443.16        13.29 o                         
  -1   2  13         37.18         13.62         5.25 o                         
   0   2  13          1.12          6.35         5.59 o                         
   1   2  13        406.31        438.77        15.49 o                         
   2   2  13         28.56         12.65         5.49 o                         
   3   2  13         98.15        101.51        11.09 o                         
   4   2  13          5.94          0.00         7.86 o                         
   5   2  13          0.34          0.00        13.10 o                         
  -5   3  13          7.59          6.64         7.26 o                         
  -4   3  13          6.30          6.70         5.95 o                         
  -3   3  13        172.87        172.15        10.56 o                         
  -2   3  13          8.65          6.93         4.97 o                         
  -1   3  13         15.48         10.22         5.80 o                         
   0   3  13         15.22          6.84         5.55 o                         
   1   3  13          1.12          0.00         5.58 o                         
   2   3  13         55.33         50.66         6.74 o                         
   3   3  13         69.60         66.73         9.53 o                         
   4   3  13          8.35          2.58        10.58 o                         
   5   3  13          2.36          0.00        10.73 o                         
  -5   4  13          2.03          4.74         7.16 o                         
  -4   4  13          1.62          3.10         5.87 o                         
  -3   4  13          5.32          5.51         5.46 o                         
  -2   4  13          0.95          0.00         4.01 o                         
  -1   4  13          3.07          0.00         5.83 o                         
   0   4  13          5.27          0.00         4.76 o                         
   1   4  13         41.11         34.54         6.73 o                         
   2   4  13          1.71          0.00         5.15 o                         
   3   4  13          0.06          0.00         7.50 o                         
   4   4  13         17.49          2.47         8.36 o                         
  -4   5  13         15.33         18.02         7.18 o                         
  -3   5  13          0.46          1.67         5.95 o                         
  -2   5  13         28.62         34.83         6.57 o                         
  -1   5  13          3.96          0.00         5.58 o                         
   0   5  13         60.64         59.16         7.99 o                         
   1   5  13          3.31          0.00         5.50 o                         
   2   5  13          1.93          0.00         7.34 o                         
   3   5  13         66.69         62.15        11.23 o                         
   4   5  13          7.15          0.00         8.16 o                         
  -4   6  13          7.33          7.29         7.26 o                         
  -3   6  13        176.18        226.28        12.80 o                         
  -2   6  13         21.36          9.07         5.39 o                         
  -1   6  13         23.56         25.94         8.47 o                         
   0   6  13          0.76          0.82         7.78 o                         
   1   6  13          3.00          0.77         7.02 o                         
   2   6  13        149.82        200.78        16.23 o                         
   3   6  13          5.61          0.00         8.64 o                         
   4   6  13          6.84          0.00         7.83 o                         
  -4   7  13         31.74         27.70         8.67 o                         
  -3   7  13         93.79        116.15         9.94 o                         
  -2   7  13         94.61         91.07         8.38 o                         
  -1   7  13         74.41         64.92         7.24 o                         
   0   7  13          4.27          0.86         6.25 o                         
   1   7  13         26.98         22.64         6.96 o                         
   2   7  13        157.96        186.85        10.62 o                         
   3   7  13         34.38         40.09        10.01 o                         
   4   7  13          8.20          1.31        10.93 o                         
  -4   8  13          5.97          1.83         7.82 o                         
  -3   8  13         33.49         35.65         8.43 o                         
  -2   8  13         73.04         67.70         9.78 o                         
  -1   8  13         50.67         42.18         6.68 o                         
   0   8  13          4.42          0.00         5.77 o                         
   1   8  13          3.50          0.00         6.69 o                         
   2   8  13          5.27          0.00        11.11 o                         
   3   8  13         48.42         75.37        12.80 o                         
   4   8  13          0.03          0.00        10.84 o                         
  -4   9  13          1.32          0.00         7.78 o                         
  -3   9  13         56.56         56.33        16.72 o                         
  -2   9  13         42.26         44.49         7.42 o                         
  -1   9  13          3.05          0.00         5.78 o                         
   0   9  13         66.11         36.56         8.08 o                         
   1   9  13         37.91         19.39         7.76 o                         
   2   9  13         16.55         13.97         8.13 o                         
   3   9  13         33.20         22.03         8.73 o                         
   4   9  13          5.01          4.52         8.92 o                         
  -4  10  13         13.08          0.00         8.08 o                         
  -3  10  13          0.01          0.00         9.92 o                         
  -2  10  13         21.56         17.65         8.03 o                         
  -1  10  13        129.93        155.69        12.56 o                         
   0  10  13         10.13          2.91         5.58 o                         
   1  10  13         38.56         34.32         9.81 o                         
   2  10  13        108.50        113.79        10.96 o                         
   3  10  13          0.11          1.87         8.21 o                         
   4  10  13         16.31         17.06         9.22 o                         
  -3  11  13          8.73          0.00         9.61 o                         
  -2  11  13          0.27          0.00         7.23 o                         
  -1  11  13          2.90          0.00         7.87 o                         
   0  11  13          9.44          0.00         8.04 o                         
   1  11  13         13.27          0.00         8.13 o                         
   2  11  13          2.74          0.00        10.03 o                         
   3  11  13         64.76         58.20        12.73 o                         
  -3  12  13          2.15          0.00        10.57 o                         
  -2  12  13          1.53          7.86         8.70 o                         
  -1  12  13         18.13          0.00         8.53 o                         
   0  12  13          0.00          0.00         7.51 o                         
   1  12  13          6.88          0.00        13.04 o                         
   2  12  13         21.64          0.00         7.96 o                         
   3  12  13          0.03          2.32         9.00 o                         
  -3  13  13          4.03          0.00        19.20 o                         
  -2  13  13          2.50          0.00        12.07 o                         
  -1  13  13          1.40          0.00         8.62 o                         
   0  13  13          7.85          0.00         8.86 o                         
   1  13  13          0.14          0.00         9.78 o                         
   2  13  13          6.31          0.00         7.83 o                         
   3  13  13          0.03          0.00         8.65 o                         
  -2  14  13         37.36         32.57        15.90 o                         
  -1  14  13          7.28          0.00        14.73 o                         
   0  14  13         10.57          6.09         9.94 o                         
   1  14  13         11.79          0.00        15.40 o                         
   2  14  13         19.83          0.00        11.73 o                         
  -2  15  13          6.08          6.90        12.25 o                         
  -1  15  13          4.60          0.00        12.04 o                         
   0  15  13          1.67          0.43         9.81 o                         
   1  15  13          4.07          5.68        10.03 o                         
   2  15  13          0.45          6.08        10.75 o                         
  -1  16  13          4.08          0.00         9.55 o                         
   0  16  13         10.71         22.26        10.91 o                         
   1  16  13          0.37          6.19        10.85 o                         
   0  17  13          8.16          2.08        10.63 o                         
  -4   0  14         11.43         14.13         9.33 o                         
  -3   0  14         18.83          7.54        16.84 o                         
  -2   0  14        250.30        304.14        19.37 o                         
  -1   0  14         37.15         30.17         9.83 o                         
   0   0  14        140.18        163.39        20.03 o                         
   1   0  14        136.69        132.82        15.90 o                         
   2   0  14        207.43        194.03        16.03 o                         
   3   0  14          0.53          0.00        11.66 o                         
   4   0  14         82.84        102.24        21.52 o                         
  -4   1  14         16.76         22.06         7.05 o                         
  -3   1  14          5.25          6.16         7.82 o                         
  -2   1  14         23.07          9.83         8.27 o                         
  -1   1  14        195.79        203.94        12.46 o                         
   0   1  14         28.80         27.16         6.31 o                         
   1   1  14         13.65          2.09         5.80 o                         
   2   1  14        172.51        168.62        12.29 o                         
   3   1  14        157.32        145.18        14.80 o                         
   4   1  14         13.88          0.00         8.67 o                         
  -4   2  14         10.02          4.56         6.64 o                         
  -3   2  14         68.86         67.75         9.36 o                         
  -2   2  14         22.97          7.84         7.52 o                         
  -1   2  14         11.46         15.27         6.28 o                         
   0   2  14         38.94         35.77         6.71 o                         
   1   2  14          0.80          0.00         5.87 o                         
   2   2  14         46.50         25.08         6.80 o                         
   3   2  14          0.48          0.00         8.19 o                         
   4   2  14         31.56          3.79         8.91 o                         
  -4   3  14         56.83         65.12         8.18 o                         
  -3   3  14         63.20         93.31        14.54 o                         
  -2   3  14         13.73         10.95         7.60 o                         
  -1   3  14          0.68          0.00         6.09 o                         
   0   3  14         33.78         23.05         6.74 o                         
   1   3  14          2.15          0.00         5.29 o                         
   2   3  14          6.21          0.00         8.20 o                         
   3   3  14          9.19          0.00         8.29 o                         
   4   3  14          0.63          0.00         7.95 o                         
  -4   4  14          8.25         10.12         6.43 o                         
  -3   4  14          5.74         10.30         8.21 o                         
  -2   4  14         31.19         24.48         7.52 o                         
  -1   4  14          2.84          0.00         6.46 o                         
   0   4  14          3.96          4.42         6.37 o                         
   1   4  14         19.99         13.38         6.11 o                         
   2   4  14          7.88          0.00         5.82 o                         
   3   4  14          7.13          0.00         7.89 o                         
   4   4  14          4.28          0.00         8.96 o                         
  -4   5  14         13.48          8.40         8.36 o                         
  -3   5  14         18.41         16.32         7.80 o                         
  -2   5  14          8.98          3.77         7.24 o                         
  -1   5  14         18.41         10.42         8.64 o                         
   0   5  14          1.14          0.00         5.84 o                         
   1   5  14          2.94          0.00         5.82 o                         
   2   5  14         64.40         45.17         7.53 o                         
   3   5  14          0.55          0.00         7.41 o                         
   4   5  14          0.47          0.00         9.37 o                         
  -4   6  14          0.64          0.00         7.34 o                         
  -3   6  14         25.09         23.40         9.69 o                         
  -2   6  14        135.80        153.23        11.42 o                         
  -1   6  14         14.15          3.97         7.37 o                         
   0   6  14          0.66          0.00         6.84 o                         
   1   6  14          6.00          1.87         6.63 o                         
   2   6  14         10.32          8.96         7.59 o                         
   3   6  14          0.25          0.00         7.92 o                         
   4   6  14          1.86          0.00         8.66 o                         
  -4   7  14         38.32         30.71         9.46 o                         
  -3   7  14         55.06         85.34        15.09 o                         
  -2   7  14         42.85         41.65         8.19 o                         
  -1   7  14         12.22          5.38        11.11 o                         
   0   7  14         21.05          2.97         8.34 o                         
   1   7  14         32.69         25.52         8.69 o                         
   2   7  14        156.74        190.54        17.83 o                         
   3   7  14         35.66         21.14        14.69 o                         
   4   7  14          0.61          0.00         9.09 o                         
  -4   8  14          0.00          0.00         7.93 o                         
  -3   8  14         96.03        111.73        18.47 o                         
  -2   8  14        107.10        113.59        10.49 o                         
  -1   8  14          8.57          0.00         6.77 o                         
   0   8  14          0.49          0.00         7.10 o                         
   1   8  14         42.51         31.62         8.46 o                         
   2   8  14         60.79         48.68        12.22 o                         
   3   8  14         24.26         23.35        11.67 o                         
   4   8  14          0.75          0.00        12.95 o                         
  -3   9  14          1.36          0.00         9.33 o                         
  -2   9  14         73.65         69.55         9.34 o                         
  -1   9  14          1.24          0.00         6.23 o                         
   0   9  14          0.88          0.00         7.46 o                         
   1   9  14          5.34          0.00         7.31 o                         
   2   9  14        185.99        203.46        21.24 o                         
   3   9  14         35.02         29.14        12.03 o                         
  -3  10  14          0.00          0.00        10.02 o                         
  -2  10  14         33.60         47.86        13.67 o                         
  -1  10  14         60.20         48.95         8.65 o                         
   0  10  14          3.41          0.00         8.44 o                         
   1  10  14          9.33          0.00         7.73 o                         
   2  10  14         84.98         94.94        13.88 o                         
   3  10  14          1.50          0.00        13.05 o                         
  -3  11  14          2.22          0.00        10.57 o                         
  -2  11  14         29.04         24.57        11.60 o                         
  -1  11  14          0.22          0.00         8.35 o                         
   0  11  14          0.46          0.00        10.94 o                         
   1  11  14          0.64          0.00         9.80 o                         
   2  11  14         11.78          0.00         8.00 o                         
   3  11  14          0.00          0.00        10.34 o                         
  -3  12  14          6.31          0.00        15.43 o                         
  -2  12  14          7.35          4.83        14.51 o                         
  -1  12  14          2.22          0.00         9.52 o                         
   0  12  14          0.39          0.00         9.37 o                         
   1  12  14         18.75          1.01        15.70 o                         
   2  12  14          7.23          0.00        12.74 o                         
  -2  13  14          1.95          1.01        10.92 o                         
  -1  13  14          5.98         15.91        10.14 o                         
   0  13  14          0.07          3.17        10.25 o                         
   1  13  14          1.65          0.00        10.08 o                         
   2  13  14          3.24          0.00         9.57 o                         
  -2  14  14          1.54          2.79        11.40 o                         
  -1  14  14          1.72          7.00        10.45 o                         
   0  14  14         11.77          0.00         9.59 o                         
   1  14  14          0.12          0.00        10.82 o                         
   2  14  14          2.26          3.00         9.83 o                         
  -1  15  14          9.14         14.87        10.20 o                         
   0  15  14          0.99          4.41        10.81 o                         
   1  15  14         15.07         33.76        12.19 o                         
  -4   1  15          6.86         24.89         7.36 o                         
  -3   1  15          2.04          3.84         7.02 o                         
  -2   1  15         50.02         48.78         8.09 o                         
  -1   1  15          1.04          0.00         6.44 o                         
   0   1  15          1.22          0.00         6.07 o                         
   1   1  15         11.58          7.41         6.40 o                         
   2   1  15         18.39          1.66         6.77 o                         
   3   1  15         16.44          9.61         9.70 o                         
   4   1  15         16.20         22.24        12.24 o                         
  -4   2  15          0.33         10.85         6.93 o                         
  -3   2  15        105.96        118.63        11.91 o                         
  -2   2  15         34.14         22.25        10.74 o                         
  -1   2  15          3.11          0.00         6.41 o                         
   0   2  15         75.67         79.89         8.63 o                         
   1   2  15         45.56         25.15         7.11 o                         
   2   2  15         81.97         58.31         8.24 o                         
   3   2  15         44.22         41.67        10.64 o                         
   4   2  15         10.25          3.01        11.41 o                         
  -4   3  15         64.80         76.45         9.58 o                         
  -3   3  15         15.82         33.58        11.60 o                         
  -2   3  15         11.97          0.00         7.00 o                         
  -1   3  15         37.16         46.02         9.18 o                         
   0   3  15          0.06          0.00         6.31 o                         
   1   3  15          2.80          0.00         6.18 o                         
   2   3  15         12.88          0.00         8.72 o                         
   3   3  15         37.58         42.13        11.70 o                         
   4   3  15         13.71         13.79        13.26 o                         
  -4   4  15          0.53          1.37         6.68 o                         
  -3   4  15         43.55         49.64        15.85 o                         
  -2   4  15          1.96          2.45         6.48 o                         
  -1   4  15          8.19          4.48         6.95 o                         
   0   4  15         16.13          0.02         6.48 o                         
   1   4  15         14.19          9.97         6.98 o                         
   2   4  15          0.88          0.00         8.50 o                         
   3   4  15          0.48          0.00         9.13 o                         
   4   4  15          2.08          0.00         9.55 o                         
  -3   5  15         24.94         34.91         9.15 o                         
  -2   5  15          8.41          6.59         7.10 o                         
  -1   5  15         34.64         28.46         7.73 o                         
   0   5  15          2.18          0.00         6.03 o                         
   1   5  15          7.24          0.00         6.52 o                         
   2   5  15         55.88         34.49        12.59 o                         
   3   5  15          5.77          0.00         9.39 o                         
  -3   6  15          0.01          3.50         7.57 o                         
  -2   6  15         78.37         96.69        12.00 o                         
  -1   6  15         36.19         30.43         8.00 o                         
   0   6  15          0.97          0.00         6.23 o                         
   1   6  15         11.00          0.00         8.73 o                         
   2   6  15         74.62         88.77        15.42 o                         
   3   6  15         27.81          8.72        10.06 o                         
  -3   7  15         84.41         87.73        14.14 o                         
  -2   7  15         25.18         15.03        11.23 o                         
  -1   7  15         12.31          1.44         9.80 o                         
   0   7  15         20.53          7.91         9.00 o                         
   1   7  15         40.58         32.79        10.16 o                         
   2   7  15         37.90         51.51        21.71 o                         
   3   7  15          0.05          0.00         9.22 o                         
  -3   8  15         11.36          8.61        14.03 o                         
  -2   8  15          4.14          0.00        12.95 o                         
  -1   8  15          1.68          0.00         7.41 o                         
   0   8  15         33.46          6.51        18.98 o                         
   1   8  15         25.04         11.60        10.59 o                         
   2   8  15         61.37        101.38        15.55 o                         
   3   8  15          1.67          0.00         9.63 o                         
  -3   9  15          2.36          0.00        11.28 o                         
  -2   9  15         48.73         56.81        11.44 o                         
  -1   9  15         12.60         10.91        10.63 o                         
   0   9  15          9.95          7.08        13.05 o                         
   1   9  15          6.99          4.60         9.91 o                         
   2   9  15         65.84         63.81        27.67 o                         
   3   9  15          2.12          0.00        10.48 o                         
  -3  10  15          0.63          0.00        11.62 o                         
  -2  10  15         55.00         62.60        18.44 o                         
  -1  10  15          7.50          6.46        11.03 o                         
   0  10  15          0.27          0.00        10.88 o                         
   1  10  15         42.17         47.94        13.54 o                         
   2  10  15          3.74          0.00        12.71 o                         
  -2  11  15          7.57          3.12         9.75 o                         
  -1  11  15         10.21          0.00        10.15 o                         
   0  11  15          8.60          5.69        10.51 o                         
   1  11  15          1.37          0.00         9.32 o                         
   2  11  15         69.18         72.07        15.00 o                         
  -2  12  15          2.78          4.39        10.94 o                         
  -1  12  15          1.55          0.00         9.14 o                         
   0  12  15          0.03          0.00        10.19 o                         
   1  12  15         15.96          9.07        11.49 o                         
   2  12  15          0.35          0.00        11.11 o                         
  -1  13  15          2.76          4.48        10.05 o                         
   0  13  15          5.04          3.26         9.75 o                         
   1  13  15          1.15          6.99        11.33 o                         
   0  14  15         11.36          0.00        10.59 o                         
  -3   0  16          4.51         18.79        15.52 o                         
  -2   0  16         10.19          0.00        10.83 o                         
  -1   0  16         63.99         41.99        15.80 o                         
   0   0  16        332.32        308.23        22.43 o                         
   1   0  16         10.65          0.00         9.52 o                         
   2   0  16         21.88          0.00        18.96 o                         
   3   0  16        167.66        148.97        33.46 o                         
  -3   1  16         22.35         43.46         9.25 o                         
  -2   1  16          6.90          1.11         7.08 o                         
  -1   1  16          5.27          2.68         7.58 o                         
   0   1  16         46.74         69.48         8.84 o                         
   1   1  16          3.50          0.00         6.51 o                         
   2   1  16         36.22          6.44        12.65 o                         
   3   1  16          5.61          4.79        15.56 o                         
  -3   2  16         69.13         96.12        11.72 o                         
  -2   2  16          0.71          3.73         7.05 o                         
  -1   2  16         13.64         17.56         7.63 o                         
   0   2  16        109.06        112.38        11.05 o                         
   1   2  16          1.20          0.00         6.42 o                         
   2   2  16          9.90          0.00        10.86 o                         
   3   2  16        138.57        167.31        15.49 o                         
  -3   3  16         70.66        109.99        11.86 o                         
  -2   3  16         24.22         35.13         8.22 o                         
  -1   3  16         13.64          5.07         7.33 o                         
   0   3  16          4.47          0.00         8.49 o                         
   1   3  16          1.05          0.00         6.63 o                         
   2   3  16         26.00          0.00        12.12 o                         
   3   3  16          0.54         15.58        10.26 o                         
  -3   4  16         26.70         27.55         9.27 o                         
  -2   4  16          2.49          0.91         7.34 o                         
  -1   4  16          0.14          0.00         6.94 o                         
   0   4  16          4.04          0.00         7.19 o                         
   1   4  16          0.02          1.41         7.06 o                         
   2   4  16          9.72          0.00        12.35 o                         
   3   4  16         13.82          0.00        17.31 o                         
  -3   5  16         17.76         15.54         8.53 o                         
  -2   5  16          0.92          6.27         7.62 o                         
  -1   5  16          5.95          0.00         7.46 o                         
   0   5  16          3.68          0.00         9.13 o                         
   1   5  16         66.98         70.42        13.13 o                         
   2   5  16         13.58         12.18        12.75 o                         
   3   5  16          0.60          5.95        10.72 o                         
  -3   6  16         27.56         35.57         9.20 o                         
  -2   6  16         24.05         45.38         8.70 o                         
  -1   6  16         46.98         62.65         9.70 o                         
   0   6  16          3.04          0.00         7.35 o                         
   1   6  16          9.17          8.20        10.99 o                         
   2   6  16         26.28         18.54        17.36 o                         
   3   6  16          0.47          0.00        10.81 o                         
  -2   7  16        105.30        126.97        11.35 o                         
  -1   7  16         35.34         29.04         8.72 o                         
   0   7  16          0.03          0.00         7.58 o                         
   1   7  16        115.92        120.61        16.27 o                         
   2   7  16          7.33          7.22        11.99 o                         
  -2   8  16          4.65         16.42         8.46 o                         
  -1   8  16         78.93         81.38        10.09 o                         
   0   8  16         21.31         11.85         8.10 o                         
   1   8  16         27.63          8.77        16.41 o                         
   2   8  16          9.56          9.80        15.25 o                         
  -2   9  16         29.90         39.72        11.36 o                         
  -1   9  16          9.47          3.71         9.56 o                         
   0   9  16         12.36          0.00        15.04 o                         
   1   9  16         81.33        108.57        27.54 o                         
   2   9  16         23.75         13.41        19.29 o                         
  -2  10  16         12.58         11.17        13.96 o                         
  -1  10  16         66.38         79.50        14.15 o                         
   0  10  16          0.34          0.00        11.39 o                         
   1  10  16         14.17         31.19        14.56 o                         
  -1  11  16          8.29          0.00        17.84 o                         
   0  11  16          1.71          2.18        10.53 o                         
   1  11  16         36.18         41.03        12.35 o                         
   0  12  16          3.08          6.45        10.97 o                         
  -2   1  17         15.63         16.66        10.00 o                         
  -1   1  17         13.25         10.33         8.01 o                         
   0   1  17         54.29         68.46         9.58 o                         
   1   1  17          5.33          0.00         6.72 o                         
   2   1  17          6.93          0.00        10.05 o                         
  -2   2  17          4.82         16.49        10.29 o                         
  -1   2  17         18.79         26.22         8.28 o                         
   0   2  17          9.91          2.23         9.52 o                         
   1   2  17         10.56          0.00         9.95 o                         
   2   2  17         10.36          0.00        10.57 o                         
  -2   3  17          1.55          0.34        10.22 o                         
  -1   3  17         13.42         18.37         8.08 o                         
   0   3  17          8.84          0.00         7.04 o                         
   1   3  17          1.47          0.00         6.75 o                         
   2   3  17         17.52          0.85        12.73 o                         
  -2   4  17          1.89          0.00         8.42 o                         
  -1   4  17         16.94         22.92         8.45 o                         
   0   4  17          3.11          1.60         7.23 o                         
   1   4  17         10.08          0.00         7.89 o                         
   2   4  17          2.66          0.00        10.72 o                         
  -2   5  17          0.80          0.00         8.91 o                         
  -1   5  17          3.25          5.94         7.89 o                         
   0   5  17          0.18          0.00         7.61 o                         
   1   5  17         19.18          7.59        13.06 o                         
   2   5  17          4.45         11.46        13.60 o                         
  -2   6  17         78.79        102.62        12.39 o                         
  -1   6  17          7.84         13.85         9.30 o                         
   0   6  17          0.42          0.00         8.68 o                         
   1   6  17         30.88         16.51        24.09 o                         
   2   6  17         63.29        108.19        15.19 o                         
  -1   7  17          1.23          0.00         8.00 o                         
   0   7  17          3.18          0.00         8.49 o                         
   1   7  17          1.92          3.56        10.39 o                         
  -1   8  17         20.81         27.85         9.24 o                         
   0   8  17          6.77          0.00         8.34 o                         
   1   8  17          1.92         22.03        11.84 o                         
   0   9  17          8.14         14.01         9.71 o                         
  -1   0  18          9.60         10.63        11.86 o                         
   0   0  18         10.39         10.58        12.11 o                         
   1   0  18         43.93          9.43        31.38 o                         
  -1   1  18         19.61         13.40         8.46 o                         
   0   1  18         33.80         29.23         9.18 o                         
   1   1  18         26.12          3.93        13.53 o                         
  -1   2  18         16.03         17.98         8.41 o                         
   0   2  18          1.35          3.95         8.22 o                         
   1   2  18          4.28          0.00         9.67 o                         
  -1   3  18          3.43         11.11         8.31 o                         
   0   3  18         23.86         31.14         9.50 o                         
   1   3  18          0.25          0.00         9.82 o                         
  -1   4  18          1.42          0.00         7.82 o                         
   0   4  18          0.03          0.00         7.98 o                         
   1   4  18         21.12         23.71        11.95 o                         
   0   5  18          5.19          0.00         8.12 o                         
                                                                                
