# Supplementary material for: Crystal structure of (E)-1,3-bis­(6-methoxy­naphthalen-2-yl)prop-2-en-1-one
Source: Acta Crystallogr E Crystallogr Commun. 2015 Oct 24;71(Pt 11):o884–5. doi: 10.1107/S2056989015019714 (PMC4644999; doi:10.1107/S2056989015019714)
Supplement: Supplementary file 3 [file e-71-0o884-Isup3.cml]

<?xml version="1.0" encoding="UTF-8"?>
<cml convention="cmlDict:cmllite" xmlns="http://www.xml-cml.org/schema" xmlns:cmlDict="http://www.xml-cml.org/dictionary/cml/" xmlns:nameDict="http://www.xml-cml.org/dictionary/cml/name/">
  <molecule id="m1">
    <name dictRef="nameDict:unknown">(E)-1,3-Bis(6-methoxynaphthalen-2-yl)prop-2-en-1-one</name>
    <atomArray>
      <atom id="a1" elementType="C">
        <label value="1" dictRef="cmlDict:locant"/>
        <label value="C" dictRef="cmlDict:locant"/>
      </atom>
      <atom id="a16" elementType="O" hydrogenCount="0">
        <label value="O" dictRef="cmlDict:locant"/>
      </atom>
      <atom id="a31" elementType="H"/>
      <atom id="a32" elementType="H"/>
      <atom id="a33" elementType="H"/>
      <atom id="a2" elementType="C">
        <label value="1" dictRef="cmlDict:locant"/>
      </atom>
      <atom id="a3" elementType="C" hydrogenCount="0">
        <label value="2" dictRef="cmlDict:locant"/>
      </atom>
      <atom id="a4" elementType="C">
        <label value="3" dictRef="cmlDict:locant"/>
      </atom>
      <atom id="a5" elementType="C">
        <label value="4" dictRef="cmlDict:locant"/>
      </atom>
      <atom id="a6" elementType="C" hydrogenCount="0">
        <label value="4a" dictRef="cmlDict:locant"/>
      </atom>
      <atom id="a7" elementType="C">
        <label value="5" dictRef="cmlDict:locant"/>
      </atom>
      <atom id="a8" elementType="C" hydrogenCount="0">
        <label value="6" dictRef="cmlDict:locant"/>
      </atom>
      <atom id="a9" elementType="C">
        <label value="7" dictRef="cmlDict:locant"/>
      </atom>
      <atom id="a10" elementType="C">
        <label value="8" dictRef="cmlDict:locant"/>
      </atom>
      <atom id="a11" elementType="C" hydrogenCount="0">
        <label value="8a" dictRef="cmlDict:locant"/>
      </atom>
      <atom id="a34" elementType="H"/>
      <atom id="a35" elementType="H"/>
      <atom id="a36" elementType="H"/>
      <atom id="a37" elementType="H"/>
      <atom id="a38" elementType="H"/>
      <atom id="a39" elementType="H"/>
      <atom id="a12" elementType="C" hydrogenCount="0">
        <label value="1" dictRef="cmlDict:locant"/>
      </atom>
      <atom id="a13" elementType="C">
        <label value="2" dictRef="cmlDict:locant"/>
      </atom>
      <atom id="a14" elementType="C">
        <label value="3" dictRef="cmlDict:locant"/>
      </atom>
      <atom id="a18" elementType="O" hydrogenCount="0">
        <label value="O" dictRef="cmlDict:locant"/>
      </atom>
      <atom id="a40" elementType="H"/>
      <atom id="a41" elementType="H"/>
      <atom id="a19" elementType="C">
        <label value="1'" dictRef="cmlDict:locant"/>
        <label value="C'" dictRef="cmlDict:locant"/>
      </atom>
      <atom id="a20" elementType="O" hydrogenCount="0">
        <label value="O'" dictRef="cmlDict:locant"/>
      </atom>
      <atom id="a42" elementType="H"/>
      <atom id="a43" elementType="H"/>
      <atom id="a44" elementType="H"/>
      <atom id="a21" elementType="C">
        <label value="1'" dictRef="cmlDict:locant"/>
      </atom>
      <atom id="a22" elementType="C" hydrogenCount="0">
        <label value="2'" dictRef="cmlDict:locant"/>
      </atom>
      <atom id="a23" elementType="C">
        <label value="3'" dictRef="cmlDict:locant"/>
      </atom>
      <atom id="a24" elementType="C">
        <label value="4'" dictRef="cmlDict:locant"/>
      </atom>
      <atom id="a25" elementType="C" hydrogenCount="0">
        <label value="4a'" dictRef="cmlDict:locant"/>
      </atom>
      <atom id="a26" elementType="C">
        <label value="5'" dictRef="cmlDict:locant"/>
      </atom>
      <atom id="a27" elementType="C" hydrogenCount="0">
        <label value="6'" dictRef="cmlDict:locant"/>
      </atom>
      <atom id="a28" elementType="C">
        <label value="7'" dictRef="cmlDict:locant"/>
      </atom>
      <atom id="a29" elementType="C">
        <label value="8'" dictRef="cmlDict:locant"/>
      </atom>
      <atom id="a30" elementType="C" hydrogenCount="0">
        <label value="8a'" dictRef="cmlDict:locant"/>
      </atom>
      <atom id="a45" elementType="H"/>
      <atom id="a46" elementType="H"/>
      <atom id="a47" elementType="H"/>
      <atom id="a48" elementType="H"/>
      <atom id="a49" elementType="H"/>
      <atom id="a50" elementType="H"/>
    </atomArray>
    <bondArray>
      <bond id="a1_a16" atomRefs2="a1 a16" order="S"/>
      <bond id="a1_a31" atomRefs2="a1 a31" order="S"/>
      <bond id="a1_a32" atomRefs2="a1 a32" order="S"/>
      <bond id="a1_a33" atomRefs2="a1 a33" order="S"/>
      <bond id="a2_a3" atomRefs2="a2 a3" order="D"/>
      <bond id="a3_a4" atomRefs2="a3 a4" order="S"/>
      <bond id="a4_a5" atomRefs2="a4 a5" order="D"/>
      <bond id="a5_a6" atomRefs2="a5 a6" order="S"/>
      <bond id="a6_a7" atomRefs2="a6 a7" order="D"/>
      <bond id="a7_a8" atomRefs2="a7 a8" order="S"/>
      <bond id="a8_a9" atomRefs2="a8 a9" order="D"/>
      <bond id="a9_a10" atomRefs2="a9 a10" order="S"/>
      <bond id="a10_a11" atomRefs2="a10 a11" order="D"/>
      <bond id="a11_a2" atomRefs2="a11 a2" order="S"/>
      <bond id="a11_a6" atomRefs2="a11 a6" order="S"/>
      <bond id="a2_a34" atomRefs2="a2 a34" order="S"/>
      <bond id="a4_a35" atomRefs2="a4 a35" order="S"/>
      <bond id="a5_a36" atomRefs2="a5 a36" order="S"/>
      <bond id="a7_a37" atomRefs2="a7 a37" order="S"/>
      <bond id="a9_a38" atomRefs2="a9 a38" order="S"/>
      <bond id="a10_a39" atomRefs2="a10 a39" order="S"/>
      <bond id="a16_a8" atomRefs2="a16 a8" order="S"/>
      <bond id="a12_a13" atomRefs2="a12 a13" order="S"/>
      <bond id="a13_a14" atomRefs2="a13 a14" order="D">
        <bondStereo atomRefs4="a12 a13 a14 a22">T</bondStereo>
      </bond>
      <bond id="a12_a18" atomRefs2="a12 a18" order="D"/>
      <bond id="a13_a40" atomRefs2="a13 a40" order="S"/>
      <bond id="a14_a41" atomRefs2="a14 a41" order="S"/>
      <bond id="a3_a12" atomRefs2="a3 a12" order="S"/>
      <bond id="a19_a20" atomRefs2="a19 a20" order="S"/>
      <bond id="a19_a42" atomRefs2="a19 a42" order="S"/>
      <bond id="a19_a43" atomRefs2="a19 a43" order="S"/>
      <bond id="a19_a44" atomRefs2="a19 a44" order="S"/>
      <bond id="a21_a22" atomRefs2="a21 a22" order="D"/>
      <bond id="a22_a23" atomRefs2="a22 a23" order="S"/>
      <bond id="a23_a24" atomRefs2="a23 a24" order="D"/>
      <bond id="a24_a25" atomRefs2="a24 a25" order="S"/>
      <bond id="a25_a26" atomRefs2="a25 a26" order="D"/>
      <bond id="a26_a27" atomRefs2="a26 a27" order="S"/>
      <bond id="a27_a28" atomRefs2="a27 a28" order="D"/>
      <bond id="a28_a29" atomRefs2="a28 a29" order="S"/>
      <bond id="a29_a30" atomRefs2="a29 a30" order="D"/>
      <bond id="a30_a21" atomRefs2="a30 a21" order="S"/>
      <bond id="a30_a25" atomRefs2="a30 a25" order="S"/>
      <bond id="a21_a45" atomRefs2="a21 a45" order="S"/>
      <bond id="a23_a46" atomRefs2="a23 a46" order="S"/>
      <bond id="a24_a47" atomRefs2="a24 a47" order="S"/>
      <bond id="a26_a48" atomRefs2="a26 a48" order="S"/>
      <bond id="a28_a49" atomRefs2="a28 a49" order="S"/>
      <bond id="a29_a50" atomRefs2="a29 a50" order="S"/>
      <bond id="a20_a27" atomRefs2="a20 a27" order="S"/>
      <bond id="a22_a14" atomRefs2="a22 a14" order="S"/>
    </bondArray>
  </molecule>
</cml>
